# Supplementary material for: N-(4-Meth­oxy­benzo­yl)-2-methyl­benzene­sulfonamide
Source: Acta Crystallogr Sect E Struct Rep Online. 2014 Jan 22;70(Pt 2):o193. doi: 10.1107/S1600536814001354 (PMC3998343; doi:10.1107/S1600536814001354)
Supplement: Supplementary file 1 [file e-70-0o193-sup1.cif]

##############################################################################
#                                                                            #
# This CIF contains the data in a paper accepted for publication in          #
# Acta Crystallographica Section E. It conforms to the requirements of       #
# Notes for Authors for Acta Crystallographica Section E, and has been       #
# peer reviewed under the auspices of the IUCr Commission on Journals.       #
#                                                                            #
# Full details of the Crystallographic Information File format               #
# are given in the paper "The Crystallographic Information File (CIF):       #
# a New Standard Archive File for Crystallography" by S. R. Hall, F. H.      #
# Allen and I. D. Brown [Acta Cryst. (1991), A47, 655-685].                  #
#                                                                            #
# The current version of the core CIF dictionary is obtainable from          #
# ftp://ftp.iucr.org/pub/cif_core.dic.                                       #
#                                                                            #
# Software is freely available for graphical display of the structure(s)     #
# in this CIF. For information consult the CIF software page                 #
# http://www.iucr.org/resources/cif/software.                                #
#                                                                            #
# This file may be used for bona fide research purposes within the           #
# scientific community so long as proper attribution is given to the journal # 
# article from which it was obtained.                                        #
#                                                                            #
##############################################################################
data_I
_database_code_depnum_ccdc_archive 'CCDC 978143'
_audit_creation_method     SHELXL-97
_journal_date_recd_electronic     2014-01-19
_journal_date_accepted     2014-01-20
_journal_name_full     'Acta Crystallographica, Section E'
_journal_year     2014
_journal_volume     70
_journal_issue      2
_journal_page_first     o193
_journal_page_last     o193
_journal_paper_category     QO
_journal_paper_doi     10.1107/S1600536814001354
_journal_coeditor_code     HB7188
_publ_contact_author_name     'P. A. Suchetan'
_publ_contact_author_address
;
Department of Studies and Research in Chemistry,U.C.S,
Tumkur University, Tumkur
Karnataka 572 103,
India
;
_publ_contact_author_email     'pasuchetan@yahoo.co.in'
_publ_contact_author_fax     ?
_publ_contact_author_phone     '+919844800816'
_publ_section_title
;
<i>N</i>-(4-Methoxybenzoyl)-2-methylbenzenesulfonamide
;
loop_
    _publ_author_name
    _publ_author_footnote
    _publ_author_address
    'Sreenivasa, S.' .
;
Department of Studies and Research in Chemistry
Tumkur University, Tumkur
Karnataka 572 103, India
;
    'Palakshamurthy, B. S.' .
;
Department of Studies and Research in Physics, U.C.S., Tumkur University, Tumkur
Karnataka 572 103,
India
;
    'Madankumar, S.' .
;
Department of Studies in Physics, University of Mysore, Manasagangotri, Mysore,
India
;
    'Lokanath, N. K.' .
;
Department of Studies in Physics, University of Mysore, Manasagangotri, Mysore,
India
;
    'Suchetan, P. A.' .
;
Department of Studies and Research in Chemistry, U.C.S.,
Tumkur University, Tumkur
Karnataka 572 103,
India
;
_chemical_name_systematic
;
<i>N</i>-(4-Methoxybenzoyl)-2-methylbenzenesulfonamide
;
_chemical_name_common     ?
_chemical_formula_moiety     'C15 H15 N O4 S'
_chemical_formula_sum     'C15 H15 N O4 S'
_chemical_formula_iupac     'C15 H15 N O4 S'
_chemical_formula_weight     305.34
_chemical_melting_point     447
_symmetry_cell_setting     monoclinic
_symmetry_space_group_name_H-M     'C 2/c'
_symmetry_space_group_name_hall     '-C 2yc'
loop_
    _symmetry_equiv_pos_as_xyz
    'x, y, z'
    '-x, y, -z+1/2'
    'x+1/2, y+1/2, z'
    '-x+1/2, y+1/2, -z+1/2'
    '-x, -y, -z'
    'x, -y, z-1/2'
    '-x+1/2, -y+1/2, -z'
    'x+1/2, -y+1/2, z-1/2'
_cell_length_a     21.807(2)
_cell_length_b     7.3521(8)
_cell_length_c     18.602(2)
_cell_angle_alpha     90.00
_cell_angle_beta     101.211(3)
_cell_angle_gamma     90.00
_cell_volume     2925.4(5)
_cell_formula_units_Z     8
_cell_measurement_reflns_used     25
_cell_measurement_theta_min     4.1
_cell_measurement_theta_max     64.7
_cell_measurement_temperature     293(2)
_cell_special_details     Prism
_exptl_crystal_description     Prism
_exptl_crystal_colour     Colourless
_exptl_crystal_size_max     0.38
_exptl_crystal_size_mid     0.29
_exptl_crystal_size_min     0.22
_exptl_crystal_density_diffrn     1.387
_exptl_crystal_density_meas     ?
_exptl_crystal_density_method     'not measured'
_exptl_crystal_F_000     1280
_exptl_absorpt_coefficient_mu     2.110
_exptl_absorpt_correction_type     multi-scan
_exptl_absorpt_process_details     '(SADABS; Bruker, 2009)'
_exptl_absorpt_correction_T_min     0.504
_exptl_absorpt_correction_T_max     0.629
_exptl_special_details     ?
_diffrn_ambient_temperature     293(2)
_diffrn_radiation_type     CuK\a
_diffrn_radiation_wavelength     1.54178
_diffrn_radiation_source     'fine-focus sealed tube'
_diffrn_radiation_monochromator     graphite
_diffrn_measurement_device_type     'Bruker APEXII CCD'
_diffrn_measurement_method     'phi and \f scans'
_diffrn_detector_area_resol_mean     ?
_diffrn_reflns_number     16411
_diffrn_reflns_av_R_equivalents     0.0604
_diffrn_reflns_av_sigmaI/netI     0.0562
_diffrn_reflns_theta_min     4.13
_diffrn_reflns_theta_max     64.72
_diffrn_reflns_theta_full     64.72
_diffrn_measured_fraction_theta_max     0.979
_diffrn_measured_fraction_theta_full     0.978
_diffrn_reflns_limit_h_min     -25
_diffrn_reflns_limit_h_max     24
_diffrn_reflns_limit_k_min     -7
_diffrn_reflns_limit_k_max     8
_diffrn_reflns_limit_l_min     -20
_diffrn_reflns_limit_l_max     21
_diffrn_standards_number     3
_diffrn_standards_interval_count     120
_diffrn_standards_interval_time     ?
_diffrn_standards_decay_%     1
_refine_special_details
;
Refinement of <i>F</i>^2^ against ALL reflections. The weighted <i>R</i>-factor
<i>wR</i> and goodness of fit <i>S</i> are based on <i>F</i>^2^, conventional
<i>R</i>-factors <i>R</i> are based on <i>F</i>, with <i>F</i> set to zero for
negative <i>F</i>^2^. The threshold expression of <i>F</i>^2^ >
2\s(<i>F</i>^2^) is used only for calculating <i>R</i>-factors(gt) <i>etc</i>.
and is not relevant to the choice of reflections for refinement.
<i>R</i>-factors based on <i>F</i>^2^ are statistically about twice as large
as those based on <i>F</i>, and <i>R</i>- factors based on ALL data will be
even larger.
;
_reflns_number_total     2431
_reflns_number_gt     2174
_reflns_threshold_expression     I>2\s(I)
_refine_ls_structure_factor_coef     Fsqd
_refine_ls_matrix_type     full
_refine_ls_R_factor_all     0.0715
_refine_ls_R_factor_gt     0.0462
_refine_ls_wR_factor_gt     0.1190
_refine_ls_wR_factor_ref     0.1217
_refine_ls_goodness_of_fit_ref     0.918
_refine_ls_restrained_S_all     0.918
_refine_ls_number_reflns     2431
_refine_ls_number_parameters     196
_refine_ls_number_restraints     0
_refine_ls_hydrogen_treatment     mixed
_refine_ls_weighting_scheme     calc
_refine_ls_weighting_details
         'calc w=1/[\s^2^(Fo^2^)+(0.0923P)^2^+2.3453P] where P=(Fo^2^+2Fc^2^)/3'
_atom_sites_solution_hydrogens     geom
_atom_sites_solution_primary     direct
_atom_sites_solution_secondary     difmap
_refine_ls_shift/su_max     0.000
_refine_ls_shift/su_mean     0.000
_refine_diff_density_max     0.344
_refine_diff_density_min     -0.507
_refine_ls_extinction_method     none
_refine_ls_extinction_coef     ?
loop_
    _atom_type_symbol
    _atom_type_description
    _atom_type_scat_dispersion_real
    _atom_type_scat_dispersion_imag
    _atom_type_scat_source
    'C' 'C' 0.0181 0.0091
                         'International Tables Vol C Tables 4.2.6.8 and 6.1.1.4'
    'H' 'H' 0.0000 0.0000
                         'International Tables Vol C Tables 4.2.6.8 and 6.1.1.4'
    'N' 'N' 0.0311 0.0180
                         'International Tables Vol C Tables 4.2.6.8 and 6.1.1.4'
    'O' 'O' 0.0492 0.0322
                         'International Tables Vol C Tables 4.2.6.8 and 6.1.1.4'
    'S' 'S' 0.3331 0.5567
                         'International Tables Vol C Tables 4.2.6.8 and 6.1.1.4'
_computing_data_collection     'APEX2 (Bruker, 2009)'
_computing_cell_refinement     'SAINT-Plus (Bruker, 2009)'
_computing_data_reduction     'SAINT-Plus (Bruker, 2009)'
_computing_structure_solution     'SHELXS-97 (Sheldrick, 2008)'
_computing_structure_refinement     'SHELXL-97 (Sheldrick, 2008)'
_computing_molecular_graphics     'Mercury (Macrae <i>et al.</i>, 2008)'
_computing_publication_material     'SHELXL-97 (Sheldrick, 2008)'
loop_
    _atom_site_type_symbol
    _atom_site_label
    _atom_site_fract_x
    _atom_site_fract_y
    _atom_site_fract_z
    _atom_site_U_iso_or_equiv
    _atom_site_adp_type
    _atom_site_calc_flag
    _atom_site_refinement_flags
    _atom_site_occupancy
    _atom_site_symmetry_multiplicity
    _atom_site_disorder_assembly
    _atom_site_disorder_group
    H H1 0.0708(12) 0.197(3) 0.2813(15) 0.051(7) Uiso d . 1 1 . .
    S S1 0.02647(2) 0.20056(7) 0.37394(2) 0.0326(2) Uani d . 1 1 . .
    O O2 -0.02356(6) 0.2872(2) 0.32370(7) 0.0408(4) Uani d . 1 1 . .
    O O1 0.01308(8) 0.0360(2) 0.40868(8) 0.0499(4) Uani d . 1 1 . .
    O O3 0.15501(7) 0.0483(2) 0.41305(7) 0.0464(4) Uani d . 1 1 . .
    C C8 0.17364(9) 0.0372(3) 0.29109(9) 0.0335(4) Uani d . 1 1 . .
    N N1 0.07872(7) 0.1589(2) 0.32300(8) 0.0346(4) Uani d . 1 1 . .
    O O4 0.28653(7) -0.0475(2) 0.13921(8) 0.0512(4) Uani d . 1 1 . .
    C C13 0.14633(9) 0.0201(3) 0.21740(10) 0.0395(5) Uani d . 1 1 . .
    H H13 0.1031 0.0286 0.2031 0.047 Uiso calc R 1 1 . .
    C C6 0.07042(10) 0.2955(3) 0.51353(10) 0.0406(5) Uani d . 1 1 . .
    H H6 0.0606 0.1764 0.5238 0.049 Uiso calc R 1 1 . .
    C C12 0.18241(10) -0.0093(3) 0.16511(10) 0.0399(5) Uani d . 1 1 . .
    H H12 0.1636 -0.0204 0.1160 0.048 Uiso calc R 1 1 . .
    C C2 0.07397(9) 0.5358(3) 0.42381(10) 0.0372(5) Uani d . 1 1 . .
    C C1 0.06024(8) 0.3584(3) 0.44137(9) 0.0317(4) Uani d . 1 1 . .
    C C7 0.13675(9) 0.0789(3) 0.34846(9) 0.0341(4) Uani d . 1 1 . .
    C C11 0.24672(10) -0.0224(3) 0.18620(10) 0.0372(5) Uani d . 1 1 . .
    C C10 0.27437(10) -0.0116(3) 0.26017(10) 0.0439(5) Uani d . 1 1 . .
    H H10 0.3175 -0.0233 0.2746 0.053 Uiso calc R 1 1 . .
    C C3 0.09891(10) 0.6503(3) 0.48231(12) 0.0476(5) Uani d . 1 1 . .
    H H3 0.1087 0.7699 0.4729 0.057 Uiso calc R 1 1 . .
    C C4 0.10915(10) 0.5888(3) 0.55374(11) 0.0488(6) Uani d . 1 1 . .
    H H4 0.1257 0.6677 0.5917 0.059 Uiso calc R 1 1 . .
    C C9 0.23797(10) 0.0164(3) 0.31184(10) 0.0402(5) Uani d . 1 1 . .
    H H9 0.2566 0.0214 0.3612 0.048 Uiso calc R 1 1 . .
    C C5 0.09543(11) 0.4140(4) 0.56954(10) 0.0484(6) Uani d . 1 1 . .
    H H5 0.1029 0.3744 0.6179 0.058 Uiso calc R 1 1 . .
    C C14 0.06366(13) 0.6127(3) 0.34685(11) 0.0543(6) Uani d . 1 1 . .
    H H14A 0.0891 0.5479 0.3188 0.082 Uiso calc R 1 1 . .
    H H14B 0.0749 0.7392 0.3489 0.082 Uiso calc R 1 1 . .
    H H14C 0.0204 0.5999 0.3240 0.082 Uiso calc R 1 1 . .
    C C15 0.25999(13) -0.0489(5) 0.06265(12) 0.0653(8) Uani d . 1 1 . .
    H H15A 0.2278 -0.1398 0.0529 0.098 Uiso calc R 1 1 . .
    H H15B 0.2920 -0.0762 0.0354 0.098 Uiso calc R 1 1 . .
    H H15C 0.2423 0.0682 0.0483 0.098 Uiso calc R 1 1 . .
loop_
    _atom_site_aniso_label
    _atom_site_aniso_U_11
    _atom_site_aniso_U_22
    _atom_site_aniso_U_33
    _atom_site_aniso_U_12
    _atom_site_aniso_U_13
    _atom_site_aniso_U_23
    S1 0.0365(3) 0.0348(3) 0.0268(3) -0.00716(18) 0.00702(19) -0.00524(15)
    O2 0.0324(7) 0.0554(10) 0.0325(6) 0.0007(6) 0.0010(5) -0.0104(6)
    O1 0.0681(10) 0.0406(10) 0.0444(8) -0.0208(8) 0.0191(7) -0.0039(6)
    O3 0.0543(9) 0.0550(10) 0.0273(7) 0.0034(7) 0.0017(6) 0.0049(6)
    C8 0.0386(10) 0.0296(11) 0.0303(9) 0.0028(8) 0.0019(7) -0.0019(7)
    N1 0.0392(9) 0.0399(10) 0.0253(7) 0.0049(7) 0.0074(6) 0.0007(6)
    O4 0.0439(8) 0.0725(12) 0.0379(7) 0.0054(8) 0.0095(6) -0.0081(7)
    C13 0.0351(10) 0.0450(13) 0.0345(10) 0.0073(9) -0.0032(8) -0.0057(8)
    C6 0.0489(11) 0.0422(13) 0.0307(9) -0.0017(9) 0.0075(8) -0.0004(8)
    C12 0.0430(11) 0.0445(12) 0.0287(9) 0.0080(9) -0.0013(7) -0.0074(8)
    C2 0.0403(10) 0.0341(12) 0.0357(9) 0.0005(9) 0.0034(7) -0.0032(8)
    C1 0.0326(9) 0.0352(11) 0.0266(8) -0.0011(8) 0.0046(6) -0.0040(7)
    C7 0.0403(10) 0.0304(11) 0.0302(9) -0.0022(8) 0.0035(7) -0.0012(7)
    C11 0.0396(10) 0.0358(12) 0.0356(9) 0.0046(8) 0.0059(8) -0.0039(7)
    C10 0.0332(10) 0.0562(15) 0.0388(10) 0.0049(9) -0.0020(8) -0.0069(9)
    C3 0.0514(12) 0.0351(12) 0.0534(12) -0.0048(10) 0.0030(9) -0.0116(9)
    C4 0.0499(12) 0.0511(15) 0.0420(11) -0.0006(11) 0.0004(9) -0.0205(9)
    C9 0.0414(11) 0.0449(13) 0.0301(9) 0.0061(9) -0.0039(7) -0.0031(8)
    C5 0.0545(12) 0.0619(16) 0.0267(9) 0.0014(11) 0.0027(8) -0.0083(9)
    C14 0.0776(16) 0.0396(14) 0.0432(11) -0.0074(12) 0.0051(10) 0.0074(9)
    C15 0.0629(15) 0.099(2) 0.0353(11) 0.0046(15) 0.0129(10) -0.0059(11)
_geom_special_details
;
All s.u.'s (except the s.u. in the dihedral angle between two l.s. planes) are
estimated using the full covariance matrix. The cell s.u.'s are taken into
account individually in the estimation of s.u.'s in distances, angles and
torsion angles; correlations between s.u.'s in cell parameters are only used
when they are defined by crystal symmetry. An approximate (isotropic)
treatment of cell s.u.'s is used for estimating s.u.'s involving l.s. planes.
;
loop_
    _geom_bond_atom_site_label_1
    _geom_bond_atom_site_label_2
    _geom_bond_site_symmetry_2
    _geom_bond_distance
    _geom_bond_publ_flag
    S1 O1 . 1.4283(15) ?
    S1 O2 . 1.4398(14) ?
    S1 N1 . 1.6461(16) ?
    S1 C1 . 1.7613(18) ?
    O3 C7 . 1.211(2) ?
    C8 C13 . 1.390(2) ?
    C8 C9 . 1.389(3) ?
    C8 C7 . 1.488(3) ?
    N1 C7 . 1.392(2) ?
    N1 H1 . 0.81(3) ?
    O4 C11 . 1.359(2) ?
    O4 C15 . 1.429(3) ?
    C13 C12 . 1.382(3) ?
    C13 H13 . 0.9300 ?
    C6 C5 . 1.386(3) ?
    C6 C1 . 1.396(3) ?
    C6 H6 . 0.9300 ?
    C12 C11 . 1.384(3) ?
    C12 H12 . 0.9300 ?
    C2 C1 . 1.391(3) ?
    C2 C3 . 1.399(3) ?
    C2 C14 . 1.515(3) ?
    C11 C10 . 1.393(3) ?
    C10 C9 . 1.376(3) ?
    C10 H10 . 0.9300 ?
    C3 C4 . 1.380(3) ?
    C3 H3 . 0.9300 ?
    C4 C5 . 1.364(4) ?
    C4 H4 . 0.9300 ?
    C9 H9 . 0.9300 ?
    C5 H5 . 0.9300 ?
    C14 H14A . 0.9600 ?
    C14 H14B . 0.9600 ?
    C14 H14C . 0.9600 ?
    C15 H15A . 0.9600 ?
    C15 H15B . 0.9600 ?
    C15 H15C . 0.9600 ?
loop_
    _geom_angle_atom_site_label_1
    _geom_angle_atom_site_label_2
    _geom_angle_atom_site_label_3
    _geom_angle_site_symmetry_1
    _geom_angle_site_symmetry_3
    _geom_angle
    _geom_angle_publ_flag
    O1 S1 O2 . . 118.20(10) ?
    O1 S1 N1 . . 109.14(9) ?
    O2 S1 N1 . . 103.34(8) ?
    O1 S1 C1 . . 109.25(9) ?
    O2 S1 C1 . . 109.27(9) ?
    N1 S1 C1 . . 107.00(8) ?
    C13 C8 C9 . . 118.68(18) ?
    C13 C8 C7 . . 122.57(18) ?
    C9 C8 C7 . . 118.75(16) ?
    C7 N1 S1 . . 124.60(13) ?
    C7 N1 H1 . . 118.8(19) ?
    S1 N1 H1 . . 116.3(19) ?
    C11 O4 C15 . . 117.14(17) ?
    C12 C13 C8 . . 121.00(18) ?
    C12 C13 H13 . . 119.5 ?
    C8 C13 H13 . . 119.5 ?
    C5 C6 C1 . . 118.7(2) ?
    C5 C6 H6 . . 120.6 ?
    C1 C6 H6 . . 120.6 ?
    C13 C12 C11 . . 119.69(17) ?
    C13 C12 H12 . . 120.2 ?
    C11 C12 H12 . . 120.2 ?
    C1 C2 C3 . . 116.76(18) ?
    C1 C2 C14 . . 124.95(17) ?
    C3 C2 C14 . . 118.3(2) ?
    C2 C1 C6 . . 122.33(17) ?
    C2 C1 S1 . . 121.98(13) ?
    C6 C1 S1 . . 115.67(16) ?
    O3 C7 N1 . . 121.18(17) ?
    O3 C7 C8 . . 123.64(18) ?
    N1 C7 C8 . . 115.18(15) ?
    O4 C11 C12 . . 124.46(17) ?
    O4 C11 C10 . . 115.78(18) ?
    C12 C11 C10 . . 119.75(18) ?
    C9 C10 C11 . . 120.05(19) ?
    C9 C10 H10 . . 120.0 ?
    C11 C10 H10 . . 120.0 ?
    C4 C3 C2 . . 121.2(2) ?
    C4 C3 H3 . . 119.4 ?
    C2 C3 H3 . . 119.4 ?
    C5 C4 C3 . . 120.98(19) ?
    C5 C4 H4 . . 119.5 ?
    C3 C4 H4 . . 119.5 ?
    C10 C9 C8 . . 120.73(17) ?
    C10 C9 H9 . . 119.6 ?
    C8 C9 H9 . . 119.6 ?
    C4 C5 C6 . . 120.05(19) ?
    C4 C5 H5 . . 120.0 ?
    C6 C5 H5 . . 120.0 ?
    C2 C14 H14A . . 109.5 ?
    C2 C14 H14B . . 109.5 ?
    H14A C14 H14B . . 109.5 ?
    C2 C14 H14C . . 109.5 ?
    H14A C14 H14C . . 109.5 ?
    H14B C14 H14C . . 109.5 ?
    O4 C15 H15A . . 109.5 ?
    O4 C15 H15B . . 109.5 ?
    H15A C15 H15B . . 109.5 ?
    O4 C15 H15C . . 109.5 ?
    H15A C15 H15C . . 109.5 ?
    H15B C15 H15C . . 109.5 ?
loop_
    _geom_torsion_atom_site_label_1
    _geom_torsion_atom_site_label_2
    _geom_torsion_atom_site_label_3
    _geom_torsion_atom_site_label_4
    _geom_torsion_site_symmetry_1
    _geom_torsion_site_symmetry_2
    _geom_torsion_site_symmetry_3
    _geom_torsion_site_symmetry_4
    _geom_torsion
    _geom_torsion_publ_flag
    O1 S1 N1 C7 . . . . -55.03(19) ?
    O2 S1 N1 C7 . . . . 178.35(16) ?
    C1 S1 N1 C7 . . . . 63.07(19) ?
    C9 C8 C13 C12 . . . . -2.7(3) ?
    C7 C8 C13 C12 . . . . 176.6(2) ?
    C8 C13 C12 C11 . . . . 0.1(3) ?
    C3 C2 C1 C6 . . . . 0.1(3) ?
    C14 C2 C1 C6 . . . . -179.6(2) ?
    C3 C2 C1 S1 . . . . 178.06(16) ?
    C14 C2 C1 S1 . . . . -1.6(3) ?
    C5 C6 C1 C2 . . . . -0.4(3) ?
    C5 C6 C1 S1 . . . . -178.41(16) ?
    O1 S1 C1 C2 . . . . -175.20(16) ?
    O2 S1 C1 C2 . . . . -44.48(18) ?
    N1 S1 C1 C2 . . . . 66.76(18) ?
    O1 S1 C1 C6 . . . . 2.85(18) ?
    O2 S1 C1 C6 . . . . 133.58(15) ?
    N1 S1 C1 C6 . . . . -115.18(16) ?
    S1 N1 C7 O3 . . . . -6.6(3) ?
    S1 N1 C7 C8 . . . . 174.04(14) ?
    C13 C8 C7 O3 . . . . 159.9(2) ?
    C9 C8 C7 O3 . . . . -20.8(3) ?
    C13 C8 C7 N1 . . . . -20.8(3) ?
    C9 C8 C7 N1 . . . . 158.54(19) ?
    C15 O4 C11 C12 . . . . 4.1(3) ?
    C15 O4 C11 C10 . . . . -176.6(2) ?
    C13 C12 C11 O4 . . . . -178.6(2) ?
    C13 C12 C11 C10 . . . . 2.1(3) ?
    O4 C11 C10 C9 . . . . 179.1(2) ?
    C12 C11 C10 C9 . . . . -1.6(4) ?
    C1 C2 C3 C4 . . . . 0.0(3) ?
    C14 C2 C3 C4 . . . . 179.7(2) ?
    C2 C3 C4 C5 . . . . 0.2(4) ?
    C11 C10 C9 C8 . . . . -1.1(4) ?
    C13 C8 C9 C10 . . . . 3.2(3) ?
    C7 C8 C9 C10 . . . . -176.1(2) ?
    C3 C4 C5 C6 . . . . -0.4(3) ?
    C1 C6 C5 C4 . . . . 0.5(3) ?
loop_
    _geom_hbond_atom_site_label_D
    _geom_hbond_atom_site_label_H
    _geom_hbond_atom_site_label_A
    _geom_hbond_site_symmetry_A
    _geom_hbond_distance_DH
    _geom_hbond_distance_HA
    _geom_hbond_distance_DA
    _geom_hbond_angle_DHA
    N1 H1 O2 2_555 0.81(3) 2.16(3) 2.917(2) 164(3)
    C13 H13 O2 2_555 0.93 2.56 3.288(3) 136
_iucr_refine_instructions_details
;
TITL sreenivas_SB22_0m in C2/c
CELL 1.54178 21.8068 7.3521 18.6016 90 101.211 90
ZERR 8 0.0023 0.0008 0.002 0 0.003 0
LATT 7
SYMM -X,+Y,0.5-Z
SFAC C H N O S
UNIT 120 120 8 32 8
L.S. 40
PLAN  20
TEMP 20
HFIX 137 -1.50 C15
FMAP 2
ACTA
BOND
BOND $H
CONF
MERG 2
OMIT 0 180
REM <HKL>C:\Users\HP\Desktop\SB_combined\sb22_done\sb22.hkl</HKL>
WGHT 0.0923 2.3453
FVAR 0.1209
H1    2     0.07263  0.19674  0.28234  11.00000  0.04943
S1    5     0.02648  0.20055  0.37396  11.00000  0.03616  0.03456  0.02647 =
 -0.00525  0.00695 -0.00719
O2    4    -0.02356  0.28699  0.32378  11.00000  0.03258  0.05513  0.03227 =
 -0.01030  0.00128  0.00073
O1    4     0.01324  0.03596  0.40881  11.00000  0.06764  0.04058  0.04361 =
 -0.00400  0.01831 -0.02182
O3    4     0.15493  0.04808  0.41295  11.00000  0.05448  0.05487  0.02716 =
 0.00515  0.00202  0.00332
C8    1     0.17356  0.03700  0.29099  11.00000  0.03853  0.02950  0.03011 =
 -0.00211  0.00204  0.00278
N1    3     0.07869  0.15883  0.32307  11.00000  0.03862  0.04009  0.02504 =
 0.00090  0.00740  0.00527
O4    4     0.28650 -0.04730  0.13927  11.00000  0.04392  0.07277  0.03694 =
 -0.00793  0.00883  0.00503
C13   1     0.14636  0.02008  0.21731  11.00000  0.03463  0.04436  0.03457 =
 -0.00594 -0.00385  0.00733
AFIX 43
H13   2     0.10316  0.02869  0.20294  11.00000 -1.20000
AFIX 0
C6    1     0.07030  0.29572  0.51341  11.00000  0.04834  0.04239  0.02983 =
 -0.00032  0.00748 -0.00145
AFIX 43
H6    2     0.06043  0.17665  0.52364  11.00000 -1.20000
AFIX 0
C12   1     0.18239 -0.00929  0.16509  11.00000  0.04202  0.04458  0.02852 =
 -0.00734 -0.00155  0.00807
AFIX 43
H12   2     0.16356 -0.02029  0.11595  11.00000 -1.20000
AFIX 0
C2    1     0.07382  0.53567  0.42386  11.00000  0.03985  0.03400  0.03635 =
 -0.00331  0.00370  0.00087
C1    1     0.06015  0.35833  0.44139  11.00000  0.03218  0.03438  0.02722 =
 -0.00433  0.00491 -0.00104
C7    1     0.13678  0.07889  0.34861  11.00000  0.03923  0.03074  0.02954 =
 -0.00166  0.00314 -0.00220
C11   1     0.24672 -0.02231  0.18622  11.00000  0.03949  0.03487  0.03609 =
 -0.00359  0.00669  0.00493
C10   1     0.27440 -0.01136  0.25991  11.00000  0.03269  0.05470  0.03868 =
 -0.00728 -0.00216  0.00438
AFIX 43
H10   2     0.31753 -0.02256  0.27423  11.00000 -1.20000
AFIX 0
C3    1     0.09894  0.65012  0.48247  11.00000  0.05070  0.03488  0.05211 =
 -0.01107  0.00261 -0.00467
AFIX 43
H3    2     0.10889  0.76962  0.47301  11.00000 -1.20000
AFIX 0
C4    1     0.10914  0.58914  0.55368  11.00000  0.05018  0.05093  0.04282 =
 -0.02044  0.00087 -0.00066
AFIX 43
H4    2     0.12563  0.66811  0.59158  11.00000 -1.20000
AFIX 0
C9    1     0.23802  0.01613  0.31200  11.00000  0.04066  0.04398  0.03035 =
 -0.00284 -0.00385  0.00658
AFIX 43
H9    2     0.25669  0.02072  0.36137  11.00000 -1.20000
AFIX 0
C5    1     0.09535  0.41369  0.56956  11.00000  0.05431  0.06009  0.02718 =
 -0.00811  0.00324  0.00156
AFIX 43
H5    2     0.10278  0.37384  0.61793  11.00000 -1.20000
AFIX 0
C14   1     0.06365  0.61292  0.34695  11.00000  0.07540  0.04020  0.04196 =
 0.00724  0.00396 -0.00712
AFIX 137
H14a  2     0.08447  0.53766  0.31698  11.00000 -1.50000
H14b  2     0.08033  0.73401  0.34855  11.00000 -1.50000
H14c  2     0.01969  0.61603  0.32658  11.00000 -1.50000
AFIX 0
C15   1     0.25939 -0.04879  0.06205  11.00000  0.06554  0.10355  0.03046 =
 -0.00680  0.01059  0.00395
HKLF 4
END
;
