# Supplementary material for: N-(4-Meth­oxy­benzo­yl)-2-methyl­benzene­sulfonamide
Source: Acta Crystallogr Sect E Struct Rep Online. 2014 Jan 22;70(Pt 2):o193. doi: 10.1107/S1600536814001354 (PMC3998343; doi:10.1107/S1600536814001354)
Supplement: Supplementary file 2 [file e-70-0o193-Isup2.hkl]

#
# h,k,l, Fc-squared, Fo-squared, sigma(Fo-squared) and status flag
#
data_I
_shelx_title ' sreenivas_SB22_0m in C2/c'
_shelx_refln_list_code          4
_shelx_F_calc_maximum      327.77
_exptl_crystal_F_000      1280.00
_reflns_d_resolution_high  0.8525
 
loop_
 _symmetry_equiv_pos_as_xyz
 'x, y, z'
 '-x, y, -z+1/2'
 'x+1/2, y+1/2, z'
 '-x+1/2, y+1/2, -z+1/2'
 '-x, -y, -z'
 'x, -y, z-1/2'
 '-x+1/2, -y+1/2, -z'
 'x+1/2, -y+1/2, z-1/2'
 
_cell_length_a    21.8068
_cell_length_b     7.3521
_cell_length_c    18.6016
_cell_angle_alpha  90.000
_cell_angle_beta  101.211
_cell_angle_gamma  90.000
 
_shelx_F_squared_multiplier     1.000
 
loop_
 _refln_index_h
 _refln_index_k
 _refln_index_l
 _refln_F_squared_calc
 _refln_F_squared_meas
 _refln_F_squared_sigma
 _refln_observed_status
   2   0   0     8257.39     7740.80    312.51 o
   4   0   0     9627.57     8934.69    322.99 o
   6   0   0    11025.32    10258.84    422.27 o
   8   0   0     1256.25      971.12     52.52 o
  10   0   0     1689.21     1879.39    125.11 o
  12   0   0     5120.63     5888.76    159.53 o
  14   0   0       28.64       37.74      3.64 o
  16   0   0     2286.44     2546.15     61.79 o
  18   0   0     2424.10     2602.34     56.90 o
  20   0   0     2333.00     2503.35     61.43 o
  22   0   0     1534.37     1589.89     41.49 o
  24   0   0     1466.85     1237.53     85.10 o
   1   1   0      283.87      283.59     10.81 o
   3   1   0     5593.26     5876.96    145.09 o
   5   1   0    18597.73    18279.54    448.73 o
   7   1   0    63618.36    55820.59   1691.92 o
   9   1   0     9329.51     8286.52    259.87 o
  13   1   0      253.23      264.05      6.07 o
  15   1   0      170.58      215.62      5.09 o
  17   1   0      180.67      295.56      6.84 o
  19   1   0     1347.89     1284.71     22.00 o
  21   1   0      262.09      250.13      5.45 o
  23   1   0       17.29       16.28      2.90 o
   0   2   0    65954.20    46563.50   1888.21 o
   2   2   0   101501.23    59044.78   1589.03 o
   4   2   0      236.16      217.07      6.20 o
   6   2   0      117.65      102.03      3.80 o
   8   2   0     2559.45     2179.25     86.29 o
  10   2   0     1220.01      204.24    574.16 o
  12   2   0     3883.37     3981.68     86.52 o
  14   2   0      869.04      937.85     25.31 o
  16   2   0      922.33      957.27     34.95 o
  18   2   0     1412.08     1546.94     40.03 o
  20   2   0     1251.68     1319.46     39.04 o
  22   2   0      980.12      918.51     38.26 o
  24   2   0      119.17      106.31      3.26 o
   1   3   0     3116.51     3608.35    101.97 o
   3   3   0     4651.34     4466.39    126.56 o
   5   3   0      128.72      138.36      6.67 o
   7   3   0     4853.64     4580.83    479.15 o
   9   3   0     1872.62     1861.59    109.91 o
  11   3   0      719.91      807.02     43.77 o
  13   3   0      186.74        0.00    855.50 o
  15   3   0      104.33        0.00    614.06 o
  17   3   0     1730.20     1768.91     49.50 o
  19   3   0      618.98      679.71     31.99 o
  21   3   0     1125.82     1092.09     53.45 o
  23   3   0      105.09       78.70      3.49 o
   0   4   0     9786.79     8447.45    411.90 o
   2   4   0     3439.16     3336.83    105.69 o
   4   4   0     8940.23     8399.69    192.70 o
   6   4   0     4342.06     4209.30    101.00 o
   8   4   0     1368.24     1414.84    121.67 o
  10   4   0      519.19      610.18     23.19 o
  12   4   0      395.37      403.80     22.44 o
  14   4   0      204.99      200.02     18.25 o
  16   4   0      184.38      188.88      9.15 o
  18   4   0      581.82      583.70     10.33 o
  20   4   0      540.14      477.21     40.51 o
  22   4   0       78.63       62.96      4.38 o
   1   5   0     4935.57     4719.73     82.56 o
   3   5   0      375.94      317.29     21.53 o
   5   5   0      444.77      410.15     21.60 o
   7   5   0      238.45      234.60     14.44 o
   9   5   0        5.63       12.88     15.46 o
  11   5   0       72.57        0.00    541.70 o
  13   5   0      628.29      636.36     14.15 o
  15   5   0     1484.62     1368.75     30.10 o
  17   5   0      174.44      151.48     25.82 o
  19   5   0      259.81      261.11     33.37 o
   0   6   0     1909.69     2006.57     87.77 o
   2   6   0        6.90      319.91    407.76 o
   4   6   0      838.04      872.06     69.37 o
   6   6   0      183.40      199.31      5.50 o
   8   6   0      240.32      280.13     17.95 o
  10   6   0      193.68        0.00    816.95 o
  12   6   0      149.36      144.42     10.48 o
  14   6   0       99.80      101.62      9.99 o
  16   6   0       12.41       14.75     62.67 o
   1   7   0      355.52      431.38     46.42 o
   3   7   0      356.91      437.36     41.92 o
   5   7   0      132.25        0.00    390.10 o
   7   7   0      384.85      453.64     47.37 o
   9   7   0        0.19        1.30     50.96 o
  11   7   0      181.30      157.25     21.41 o
  13   7   0       66.03        0.00    451.76 o
   0   8   0      346.34        0.00    519.38 o
   2   8   0      592.28      586.80     92.82 o
   4   8   0       35.76       62.76     41.40 o
   6   8   0      349.08      277.65     42.44 o
   8   8   0       53.95       37.55      5.07 o
 -25   1   1      382.98      314.75     12.19 o
 -23   1   1      810.66      819.13     13.51 o
 -21   1   1     1377.16     1430.77     25.62 o
 -19   1   1     1136.17     1178.91    100.17 o
 -17   1   1      417.73      410.67      7.75 o
 -15   1   1        2.43        1.41      1.14 o
 -13   1   1      108.79      107.56      3.05 o
  -9   1   1     2039.76     1513.74     48.86 o
  -7   1   1    14179.98    12878.16    315.70 o
  -5   1   1    31049.67    28115.04    686.80 o
  -3   1   1    10852.81    11022.02    260.35 o
  -1   1   1    56661.56    31455.54   1143.35 o
   1   1   1    10874.96    10350.33    244.79 o
   3   1   1     1293.97     1327.22     33.11 o
   5   1   1        3.29        0.26      0.73 o
   7   1   1      581.44      575.32     15.28 o
   9   1   1      239.72      226.61     10.33 o
  11   1   1        8.23       26.56      4.67 o
  13   1   1      102.41       73.58      2.60 o
  15   1   1     3109.82     3227.83     51.23 o
  17   1   1     3828.85     4180.99     70.81 o
  19   1   1     1907.76     1979.48     43.41 o
  21   1   1      565.69      555.00     18.14 o
  23   1   1       31.89       31.66      6.95 o
 -24   2   1      157.83      147.51      4.75 o
 -22   2   1       71.21       83.92     11.79 o
 -20   2   1      345.81      355.67      7.09 o
 -18   2   1      554.03      629.96     31.54 o
 -16   2   1        6.26        7.84      3.43 o
 -14   2   1     1822.21     1932.61     80.04 o
 -12   2   1     5339.00     5143.85    126.82 o
 -10   2   1      271.05       33.14    774.34 o
  -8   2   1     1592.12     1323.88     53.02 o
  -6   2   1      280.12      355.07      9.73 o
  -4   2   1      294.85      396.41     10.15 o
  -2   2   1    33688.59    26936.79    657.40 o
   0   2   1    17254.88    15605.54    400.39 o
   2   2   1        8.60        3.43      0.72 o
   4   2   1     8393.48     7743.30    184.48 o
   6   2   1      776.13      794.89     23.52 o
   8   2   1     5063.15     4538.02    169.80 o
  10   2   1     2295.87     2476.56    169.07 o
  12   2   1      205.24      228.81     27.75 o
  14   2   1      535.66      546.21     31.44 o
  16   2   1      516.81      544.10     20.00 o
  18   2   1      715.57      699.73     13.50 o
  20   2   1       58.54        0.00    919.07 o
  22   2   1       30.19       24.52     30.65 o
  24   2   1       99.03       86.66      3.81 o
 -23   3   1      712.59      568.26     15.45 o
 -21   3   1      429.32      448.47     22.36 o
 -19   3   1      188.27      189.58     18.15 o
 -17   3   1      128.71      120.58      6.21 o
 -15   3   1      694.97      688.90     22.02 o
 -13   3   1      557.83      556.74     21.91 o
 -11   3   1     1099.18     1049.96     18.45 o
  -9   3   1      798.13      913.46     34.64 o
  -7   3   1       38.40        0.00    547.79 o
  -5   3   1      802.60      682.94     29.29 o
  -3   3   1    29601.50    24099.04    678.93 o
  -1   3   1      987.80      925.63     25.92 o
   1   3   1     6909.47     6011.96    160.24 o
   3   3   1     2933.61     2759.83     87.00 o
   5   3   1     1269.56     1260.52     45.57 o
   7   3   1      207.27      216.98     46.17 o
   9   3   1      139.96      198.09      9.19 o
  11   3   1        2.61        5.21     14.54 o
  13   3   1     1056.34     1037.27     76.21 o
  15   3   1      147.80        0.00    870.37 o
  17   3   1      651.43      694.44     38.28 o
  19   3   1      959.29     1021.05     17.69 o
  21   3   1      164.26      172.42      4.32 o
  23   3   1       13.70        7.73      1.84 o
 -22   4   1      494.10      412.70     15.98 o
 -20   4   1      917.03      921.69     54.88 o
 -18   4   1      884.45      918.71     27.79 o
 -16   4   1      248.75      289.18      9.63 o
 -14   4   1       33.26       36.87      2.62 o
 -12   4   1      613.24      678.54     52.98 o
 -10   4   1     4925.48     5153.49     90.92 o
  -8   4   1      168.03      129.04     35.08 o
  -6   4   1       36.80       27.91     12.65 o
  -4   4   1     4573.85     3875.22    108.78 o
  -2   4   1      521.35      643.21     41.70 o
   0   4   1       17.40        0.00    436.88 o
   2   4   1      409.17      496.27     34.93 o
   4   4   1     1211.05     1328.27     29.70 o
   6   4   1     7092.97     6656.35    163.14 o
   8   4   1       21.47       68.60    270.17 o
  10   4   1     1446.68     1424.26     99.05 o
  12   4   1     4595.65     4856.76     80.31 o
  14   4   1     1801.01     1963.28    106.14 o
  16   4   1      470.69      439.50     26.32 o
  18   4   1        9.46       12.19      6.73 o
  20   4   1        0.76      216.41    739.18 o
 -19   5   1        1.74      254.96    467.99 o
 -17   5   1       57.66       61.57      5.09 o
 -15   5   1        0.37        2.40      4.83 o
 -13   5   1      726.30      791.82     47.08 o
 -11   5   1        2.81        2.14     13.91 o
  -9   5   1     1326.45     1501.73     98.13 o
  -7   5   1      770.06      812.19     52.87 o
  -5   5   1      527.42      473.27     60.60 o
  -3   5   1     2674.47     2796.82    106.49 o
  -1   5   1     3247.97     3230.34    159.49 o
   1   5   1      233.05      246.60     10.94 o
   3   5   1        1.39        3.57     14.49 o
   5   5   1     4201.04     4387.14    113.16 o
   7   5   1     1597.73     1787.07     85.77 o
   9   5   1       46.67       52.43     27.03 o
  11   5   1      590.43      666.60     76.67 o
  13   5   1      255.08      251.26     16.94 o
  15   5   1      352.20      368.19     66.69 o
  17   5   1       33.56       28.93    104.54 o
  19   5   1      142.26      126.79      4.16 o
 -16   6   1        0.80      463.25    477.45 o
 -14   6   1      265.03      263.34      8.60 o
 -12   6   1      681.15      673.24     86.26 o
 -10   6   1      179.26        0.00    601.89 o
  -8   6   1     3184.63     3377.86    179.81 o
  -6   6   1     3855.95     4164.71     73.69 o
  -4   6   1      173.85      189.61     22.91 o
  -2   6   1     1893.28     2187.01    165.06 o
   0   6   1      939.49     1065.54     67.30 o
   2   6   1      130.32      178.06     20.96 o
   4   6   1      290.52      362.23     35.86 o
   6   6   1       84.07      119.95     19.39 o
   8   6   1     2085.67     2331.82     45.74 o
  10   6   1      841.45      912.49     23.93 o
  12   6   1      223.18      229.77     29.97 o
  14   6   1      886.92      825.45     95.86 o
  16   6   1      596.68      545.92     37.91 o
 -13   7   1      320.96      241.72     38.36 o
 -11   7   1       22.89      291.48    526.15 o
  -9   7   1      271.33        0.00    534.26 o
  -7   7   1      411.58      427.20     61.07 o
  -5   7   1     1103.04     1145.62     87.80 o
  -3   7   1       13.91       32.87     37.36 o
  -1   7   1     2449.50     2745.93     98.01 o
   1   7   1      207.38      236.88     30.12 o
   3   7   1        3.68        1.59     19.81 o
   5   7   1       16.49       24.63     16.12 o
   7   7   1      233.41      263.58     43.71 o
   9   7   1      590.11      621.78     61.23 o
  11   7   1      139.14      166.55      9.12 o
  13   7   1       52.78       36.91      3.33 o
  -8   8   1      457.14      293.51     16.91 o
  -6   8   1        5.89        8.48     39.40 o
  -4   8   1      117.28      132.11     25.35 o
  -2   8   1       56.91       45.70     34.93 o
   0   8   1        1.45      703.76    533.44 o
   2   8   1       52.50       52.43     14.41 o
   4   8   1      183.11      181.85     43.63 o
   6   8   1       92.62        0.00    427.41 o
   8   8   1       68.34       70.33      6.76 o
 -24   0   2      218.97      214.06      9.21 o
 -22   0   2       24.74       30.90      2.24 o
 -20   0   2      202.35      185.48      5.77 o
 -18   0   2       41.98       37.74      3.38 o
 -16   0   2     2359.44     2562.78     55.82 o
 -14   0   2     2121.54     1928.32     42.29 o
 -12   0   2     3209.16     3353.46    112.30 o
 -10   0   2       16.41       16.91      4.06 o
  -8   0   2     5689.60     5402.36    197.99 o
  -6   0   2    72875.28    60266.27   2195.02 o
  -4   0   2    42110.15    36359.03   1325.02 o
  -2   0   2      319.26      356.34     13.77 o
   0   0   2      478.25      488.38     19.86 o
   2   0   2   107430.88    61082.05   5478.90 o
   4   0   2       29.15      109.85      7.13 o
   6   0   2     3963.60     3641.75    217.48 o
   8   0   2     1800.60     1608.30     94.68 o
  12   0   2     2039.80     2754.52     65.39 o
  14   0   2     2700.56     2939.27     68.81 o
  16   0   2     3411.28     3550.83     87.85 o
  18   0   2     1539.00     1667.91     48.16 o
  20   0   2     1104.77     1061.58     27.82 o
  22   0   2     1092.49      934.08    101.59 o
  24   0   2      300.60      326.10      9.44 o
 -25   1   2       37.27       25.60      2.34 o
 -23   1   2       39.24        0.00    614.06 o
 -21   1   2       76.36       88.31     10.72 o
 -19   1   2      282.42      321.39      6.01 o
 -17   1   2      166.85      169.38      4.18 o
 -15   1   2      735.12      844.35     14.66 o
 -13   1   2     4340.29     4741.50     79.23 o
  -9   1   2     5180.38     4616.09    155.28 o
  -7   1   2      213.90      252.59      7.13 o
  -5   1   2    39585.72    35302.77    855.42 o
  -3   1   2      122.92      107.70      4.15 o
  -1   1   2     7485.17     7005.97    172.12 o
   1   1   2    18877.31    16360.63    387.18 o
   3   1   2    40343.16    33591.77    821.55 o
   5   1   2      504.03      483.04     12.90 o
   7   1   2     2652.65     2482.24     67.79 o
   9   1   2    11773.47    10655.38    393.74 o
  11   1   2      147.30      101.11      3.71 o
  13   1   2     2701.61     2775.64     41.78 o
  15   1   2     1387.02     1519.43     23.72 o
  17   1   2      278.29      254.18      6.19 o
  19   1   2      130.79        0.00    957.62 o
  21   1   2      463.57      389.81      8.30 o
  23   1   2      116.39        0.00    762.17 o
 -24   2   2       12.40       13.77     11.99 o
 -22   2   2      394.86      402.22     37.31 o
 -20   2   2      384.53      419.04     27.96 o
 -18   2   2      215.30      239.19     11.03 o
 -16   2   2      659.58      741.61     13.93 o
 -14   2   2       50.95       59.24      4.41 o
 -12   2   2     2922.91     2904.31     56.67 o
 -10   2   2      503.14      675.91    405.09 o
  -8   2   2     1021.11      911.98     31.96 o
  -6   2   2      240.85      186.81      5.99 o
  -4   2   2     3888.60     3691.57     91.01 o
  -2   2   2    10569.31     9552.93    234.97 o
   0   2   2     7503.87     7167.29    176.25 o
   2   2   2    20255.86    19164.18    471.06 o
   4   2   2     1954.69     1807.41     45.16 o
   6   2   2     1114.05     1250.91     34.58 o
   8   2   2       33.55       13.53      2.95 o
  10   2   2     1405.41     1768.73     29.72 o
  12   2   2     3986.97     4714.12    133.12 o
  14   2   2       20.21     1822.58    919.74 o
  16   2   2       18.14       18.49     14.18 o
  18   2   2       42.26       32.17      3.15 o
  20   2   2      283.27      272.88     31.23 o
  22   2   2      115.92       70.65      2.76 o
 -23   3   2      509.80      435.72     17.46 o
 -21   3   2      869.27      891.32     32.42 o
 -19   3   2       16.12       20.80     27.23 o
 -17   3   2      440.67      486.06     21.45 o
 -15   3   2     1399.36     1533.67     56.90 o
 -13   3   2     2188.30     2094.40     62.15 o
 -11   3   2     3353.34     2921.98     93.85 o
  -9   3   2      933.38      757.16     55.56 o
  -7   3   2      312.52        0.00    357.17 o
  -5   3   2      260.69      240.80     11.90 o
  -3   3   2     2974.43     2765.07     78.97 o
  -1   3   2     6707.08     6553.77    176.32 o
   1   3   2      175.03      137.53      5.20 o
   3   3   2        6.30        9.31      1.67 o
   5   3   2    10594.75     9446.78    327.66 o
   7   3   2     5858.76     5801.56    146.35 o
   9   3   2       15.49       23.72     94.00 o
  11   3   2     1432.04     1456.77     26.83 o
  13   3   2      502.86      503.85     54.99 o
  15   3   2      252.67        0.00    854.14 o
  17   3   2      716.75      679.26     23.44 o
  19   3   2      741.02      733.04     40.35 o
  21   3   2      140.03      149.75      3.91 o
 -22   4   2       17.76       11.05      1.51 o
 -20   4   2      204.09        0.00    575.52 o
 -18   4   2       23.93       26.09     30.36 o
 -16   4   2       17.58       15.16     50.58 o
 -14   4   2       23.62       30.78      7.59 o
 -12   4   2      680.20      697.48     13.07 o
 -10   4   2     1120.05     1069.21     35.89 o
  -8   4   2      393.73      386.75     25.86 o
  -6   4   2       60.71       65.64     29.62 o
  -4   4   2        6.09       74.51    110.01 o
  -2   4   2     3101.37     2509.64     93.12 o
   0   4   2     5845.79     5857.57    101.85 o
   2   4   2     1175.75     1013.01     46.95 o
   4   4   2      219.49      218.91     24.17 o
   6   4   2      103.15      137.70      5.25 o
   8   4   2      496.68      490.17     21.34 o
  10   4   2     1433.55     1583.80     81.35 o
  12   4   2      439.79      370.55     52.23 o
  14   4   2     2756.59     2815.65    154.39 o
  16   4   2       80.28        0.00    802.07 o
  18   4   2      133.08        0.00    770.96 o
  20   4   2        0.71        2.41      1.33 o
 -19   5   2       27.65       24.12      2.64 o
 -17   5   2      232.50        0.00    741.20 o
 -15   5   2     1914.23     1864.74    203.34 o
 -13   5   2     2567.49     2502.20    216.41 o
 -11   5   2     1915.66     1875.30    104.16 o
  -9   5   2      568.89      483.84     63.24 o
  -7   5   2     2804.60     2780.15     49.45 o
  -5   5   2     4944.13     4725.90    230.04 o
  -3   5   2      182.83      182.04      7.54 o
  -1   5   2       41.01       72.03     38.85 o
   1   5   2       50.69       56.13     11.95 o
   3   5   2     1488.01     1559.94     63.40 o
   5   5   2     6026.28     5778.16    100.44 o
   7   5   2     5555.64     5551.18    182.66 o
   9   5   2     6784.34     7126.04    124.59 o
  11   5   2     1103.95     1111.90     95.60 o
  13   5   2      199.72      189.87     25.28 o
  15   5   2      281.58      271.32      8.42 o
  17   5   2       14.26       20.76      1.95 o
  19   5   2      434.15      363.58     10.70 o
 -18   6   2       20.61       11.94      2.87 o
 -16   6   2       28.77        0.00    641.79 o
 -14   6   2      121.16      125.57     14.92 o
 -12   6   2      731.58      744.47    109.49 o
 -10   6   2       16.36       18.67     35.18 o
  -8   6   2       19.01        0.00    555.57 o
  -6   6   2      101.23        0.00    532.61 o
  -4   6   2     1756.27     1817.10     45.63 o
  -2   6   2      444.46      494.25     44.52 o
   0   6   2      552.80      631.51     59.53 o
   2   6   2      942.35      960.40     55.56 o
   4   6   2     1194.81     1271.04     64.29 o
   6   6   2      501.14      505.59     39.09 o
   8   6   2      309.60      358.05     41.34 o
  10   6   2       66.40       74.56     13.42 o
  12   6   2       36.20       45.71     11.74 o
  14   6   2      368.40      365.22     18.61 o
  16   6   2        2.44        1.81      1.56 o
 -13   7   2      262.73      255.48     31.63 o
 -11   7   2      291.41      333.26     58.15 o
  -9   7   2     1223.12     1358.64     91.69 o
  -7   7   2      708.68      766.14     68.50 o
  -5   7   2       50.78       62.10     28.64 o
  -3   7   2      824.46      905.93    114.32 o
  -1   7   2       82.01       71.04     26.91 o
   1   7   2      834.01      925.83     79.16 o
   3   7   2      828.29      925.19     36.30 o
   5   7   2       73.94       67.54     33.88 o
   7   7   2      971.95     1059.41     81.76 o
   9   7   2      637.26      681.70     40.90 o
  11   7   2      548.93      548.49     67.95 o
  13   7   2      329.81      316.38     15.89 o
  -8   8   2      326.91      293.17     79.80 o
  -6   8   2      215.23        0.00    409.15 o
  -4   8   2       71.43       56.91     21.83 o
  -2   8   2      411.42      436.10     65.31 o
   0   8   2      120.66      110.83     11.47 o
   2   8   2       34.94        0.00    338.46 o
   4   8   2        0.79        2.63     36.20 o
   6   8   2       30.42       32.91      2.37 o
 -25   1   3       28.11       24.40      2.34 o
 -23   1   3       49.78       54.55      6.15 o
 -21   1   3        1.06        3.06      8.87 o
 -19   1   3       23.51       32.28      1.87 o
 -17   1   3       63.40       81.71      2.57 o
 -15   1   3     1060.04     1198.64     18.24 o
 -13   1   3     3571.60     3702.90     58.73 o
 -11   1   3     7055.90     6114.23    490.64 o
  -7   1   3     7743.12     7758.65    190.18 o
  -5   1   3    12392.13    12013.77    294.23 o
  -3   1   3     2020.43     2087.59     56.91 o
  -1   1   3       97.07       78.96      3.96 o
   1   1   3    11524.81    10300.79    242.90 o
   3   1   3     3253.74     2733.79     67.98 o
   5   1   3     1889.07     1544.38     38.82 o
   7   1   3      462.50      326.10     13.85 o
   9   1   3      339.12      194.88     15.17 o
  11   1   3       48.20       27.00      1.96 o
  13   1   3      140.01      116.68      2.65 o
  15   1   3        0.11       22.11      7.05 o
  17   1   3      343.31      376.00     38.47 o
  19   1   3      612.45      646.67     21.09 o
  21   1   3      942.36      935.73     18.51 o
  23   1   3      547.35      485.79     12.81 o
 -24   2   3       63.74       51.97      8.26 o
 -22   2   3       41.42        0.00    672.22 o
 -20   2   3        7.06        6.82      1.95 o
 -18   2   3     4206.42     4502.53     64.97 o
 -16   2   3     4009.65     4301.85     64.69 o
 -14   2   3      626.68      542.91     10.41 o
 -12   2   3      969.20     1125.32     25.56 o
 -10   2   3      400.21      503.92    108.09 o
  -8   2   3     1962.13     1661.79     74.90 o
  -6   2   3      817.08      848.46     23.39 o
  -4   2   3     6926.19     6693.76    164.35 o
  -2   2   3       32.44       47.82      2.12 o
   0   2   3     2732.35     2983.57     73.99 o
   2   2   3    23521.98    20666.95    505.69 o
   4   2   3     9639.11     9308.79    229.36 o
   6   2   3    12005.98    10215.58    272.46 o
   8   2   3     7197.84     6182.69    328.67 o
  10   2   3        3.39      246.17    734.44 o
  12   2   3        5.08        3.60     20.09 o
  14   2   3      110.70      104.67     15.77 o
  16   2   3       12.94       17.50      6.97 o
  18   2   3       53.54       26.91     22.26 o
  20   2   3      388.55      377.72     11.73 o
  22   2   3      157.49      160.72      4.19 o
 -23   3   3        0.10      307.71    580.25 o
 -21   3   3      123.63        0.00    992.11 o
 -19   3   3      453.91      506.35     29.02 o
 -17   3   3      199.89      227.99      8.30 o
 -15   3   3      363.11      345.43      7.70 o
 -13   3   3      472.80      358.36     47.83 o
 -11   3   3      267.32      327.67     21.17 o
  -9   3   3      377.19      359.77     11.18 o
  -7   3   3     2250.99      219.31    401.76 o
  -5   3   3     1468.12     1406.38     64.49 o
  -3   3   3      112.26      116.28      5.07 o
  -1   3   3     3655.51     3634.12     98.31 o
   1   3   3     3972.87     3809.61    108.35 o
   3   3   3     1509.08     1171.87     40.22 o
   5   3   3       17.65       10.88      3.08 o
   7   3   3        3.08       14.92      3.43 o
   9   3   3      121.04      201.63     13.65 o
  11   3   3      299.00      316.10      7.13 o
  13   3   3       55.13       71.93      4.46 o
  15   3   3      261.85      302.63     25.60 o
  17   3   3      417.13      413.38     29.81 o
  19   3   3      657.66      653.57     15.09 o
  21   3   3       19.43       31.85      1.84 o
 -22   4   3       27.56       26.05      2.28 o
 -20   4   3      953.35      877.66     29.32 o
 -18   4   3      233.06        0.00    892.02 o
 -16   4   3     3308.76     3331.86     71.84 o
 -14   4   3     4110.05     4192.57     81.19 o
 -12   4   3     3710.75     3690.84     92.31 o
 -10   4   3      989.09      907.27     24.02 o
  -8   4   3      188.13      121.18     28.46 o
  -6   4   3     3338.36     2909.51    135.12 o
  -4   4   3      620.63      664.49     27.48 o
  -2   4   3      494.53      623.49     56.45 o
   0   4   3       46.23      316.51    392.41 o
   2   4   3      283.60      257.96     47.55 o
   4   4   3     9380.57     9021.06    166.94 o
   6   4   3     5605.27     5780.44    108.92 o
   8   4   3      882.57      781.59     44.32 o
  10   4   3     1325.00     1369.66     95.95 o
  12   4   3       38.11       30.10    301.28 o
  14   4   3      408.81      463.96     69.25 o
  16   4   3      117.90      109.86      3.85 o
  18   4   3      228.76      220.81      5.44 o
  20   4   3       26.91       37.79      2.06 o
 -19   5   3        7.86      242.79    497.74 o
 -17   5   3      164.51        0.00    547.79 o
 -15   5   3      135.71      122.23     19.15 o
 -13   5   3      304.74      281.63     21.53 o
 -11   5   3       88.24        0.00    623.53 o
  -9   5   3      185.16      190.39     18.10 o
  -7   5   3      266.02      289.73     43.61 o
  -5   5   3      616.43      671.67     19.73 o
  -3   5   3     1606.68     1486.24     63.35 o
  -1   5   3      305.83      339.96     14.38 o
   1   5   3      965.85     1102.45     71.54 o
   3   5   3     1297.83     1244.15    101.62 o
   5   5   3      366.81      343.88     51.45 o
   7   5   3     1775.84     1833.04    111.64 o
   9   5   3     1902.08     2054.09    148.93 o
  11   5   3       21.38       26.09      9.37 o
  13   5   3       34.44       36.54      7.36 o
  15   5   3      279.48      267.33      8.33 o
  17   5   3        8.12        8.15      1.48 o
  19   5   3      298.17      260.46     10.75 o
 -18   6   3      832.66      639.76     30.43 o
 -16   6   3       61.22        0.00    443.64 o
 -14   6   3      842.37        0.00    768.93 o
 -12   6   3     1326.26     1284.34     82.72 o
 -10   6   3     1084.73     1082.35     59.06 o
  -8   6   3      642.92      607.70     26.82 o
  -6   6   3       40.16       45.00     42.85 o
  -4   6   3      206.89      159.88     38.79 o
  -2   6   3     1116.33     1105.29     36.98 o
   0   6   3     2646.00     2825.11    177.82 o
   2   6   3     5362.23     5862.63    129.88 o
   4   6   3     1796.97     2006.99    156.34 o
   6   6   3     1174.93     1277.62     54.55 o
   8   6   3     1360.17     1611.97     96.94 o
  10   6   3      474.88      506.33     33.30 o
  12   6   3     1414.03     1420.93     31.57 o
  14   6   3     1109.60     1106.05     25.47 o
  16   6   3       67.08       59.49      2.99 o
 -13   7   3      652.76      583.19     71.84 o
 -11   7   3        7.59       12.85     16.91 o
  -9   7   3       36.68       27.43    261.04 o
  -7   7   3        6.76        6.27      2.13 o
  -5   7   3       27.38       24.51     28.80 o
  -3   7   3      442.06      454.66     45.57 o
  -1   7   3       95.85       86.20     55.25 o
   1   7   3     1090.78     1224.91    109.03 o
   3   7   3      528.28        0.00    498.76 o
   5   7   3     1964.16     2012.39    170.85 o
   7   7   3      703.20      725.10     65.91 o
   9   7   3      108.27       98.75      3.77 o
  11   7   3       60.02       61.59      4.06 o
  13   7   3       83.43       71.07      4.61 o
  -8   8   3      292.48      308.04     21.30 o
  -6   8   3       16.71       10.02     42.92 o
  -4   8   3      161.07        0.00    426.73 o
  -2   8   3       32.64       18.39     31.45 o
   0   8   3       59.51        0.00    328.14 o
   2   8   3      126.10      139.03     23.02 o
   4   8   3      289.31      284.46      9.97 o
   6   8   3      120.96      121.34      4.45 o
 -24   0   4      140.15      115.03      5.28 o
 -22   0   4       87.19       89.07      3.48 o
 -20   0   4      644.02      681.25     14.22 o
 -18   0   4     1893.41     2080.23     38.81 o
 -16   0   4      547.38      525.30     12.04 o
 -14   0   4      342.12      394.70      9.23 o
 -12   0   4     1107.77     1229.45     30.42 o
 -10   0   4     1398.30     1234.89     82.51 o
  -8   0   4    26934.48    24551.39    888.46 o
  -6   0   4    37565.67    34289.91   1240.49 o
  -4   0   4     7516.43     8110.83    294.70 o
  -2   0   4    12571.08    12636.58    456.99 o
   0   0   4    37733.78    31928.35   1148.10 o
   2   0   4    19264.16    17601.61    708.60 o
   4   0   4    21949.81    20167.69   1368.73 o
   6   0   4     2822.15     2600.93    146.91 o
   8   0   4     9076.50     7199.69    370.75 o
  10   0   4      999.61      934.95     22.83 o
  12   0   4     1107.22     1425.65     25.91 o
  14   0   4      930.26      955.70     19.85 o
  16   0   4     2772.67     3110.71     60.41 o
  18   0   4     3150.73     3329.00     79.28 o
  20   0   4     1427.93     1507.06     37.87 o
  22   0   4     2272.24     2053.14    100.27 o
 -25   1   4        8.10        9.04      2.60 o
 -23   1   4        7.70       14.79     12.34 o
 -21   1   4      873.67      936.76     13.16 o
 -19   1   4     1602.08     1730.66     23.09 o
 -17   1   4      390.01      429.26      7.10 o
 -15   1   4      175.71      198.85      3.99 o
 -13   1   4      450.87      408.21      7.88 o
 -11   1   4     3228.24     3296.74    119.77 o
  -9   1   4     1022.67     1065.53     34.97 o
  -7   1   4     7511.70     7488.25    183.86 o
  -5   1   4     4949.14     5046.71    149.29 o
  -3   1   4     4946.69     4987.45    167.35 o
  -1   1   4     6628.81     6812.30    190.03 o
   1   1   4     3248.40     3149.72     77.53 o
   3   1   4      471.96      419.30     11.66 o
   5   1   4    13582.85    12248.74    312.92 o
   7   1   4     1832.93     1757.63     60.90 o
   9   1   4        3.32        2.03      2.42 o
  11   1   4     1213.89     1322.93     17.74 o
  13   1   4      291.10      389.27      6.19 o
  15   1   4      967.25      956.52     15.86 o
  17   1   4      239.63      258.53      6.38 o
  19   1   4        0.57        5.13      1.92 o
  21   1   4      442.66      398.29      8.39 o
  23   1   4      123.98      103.47      3.40 o
 -24   2   4       90.83       92.07     11.64 o
 -22   2   4      205.78      228.47     12.67 o
 -20   2   4      638.77      649.40     38.06 o
 -18   2   4     1306.93     1327.60     28.97 o
 -16   2   4     3874.59     4253.95     63.87 o
 -14   2   4     3374.93     3903.04    117.94 o
 -12   2   4      233.80        0.00    782.46 o
 -10   2   4      559.97     1054.82    742.90 o
  -8   2   4      481.59      576.49     24.87 o
  -6   2   4     1402.68     1516.59     56.16 o
  -4   2   4     5076.40     4716.84    128.01 o
  -2   2   4       31.97       37.09      4.45 o
   0   2   4      100.57      123.89      4.19 o
   2   2   4     6035.16     5458.20    134.38 o
   4   2   4     2047.24     1765.63     46.38 o
   6   2   4     1037.44      865.60     26.17 o
   8   2   4     1998.82     1880.16     70.21 o
  10   2   4     3266.41     3225.78     43.02 o
  12   2   4     3307.75     3195.10     50.29 o
  14   2   4     1325.29     1561.65     32.85 o
  16   2   4      247.06      280.28      6.58 o
  18   2   4      314.10      331.40      8.06 o
  20   2   4      950.75      933.84     19.82 o
  22   2   4       20.79       31.30      2.09 o
 -23   3   4      211.24      180.53     20.83 o
 -21   3   4     1337.73     1304.19     23.21 o
 -19   3   4       77.86       78.58      3.31 o
 -17   3   4     3152.68     3305.07     66.28 o
 -15   3   4     1682.04     1697.95     31.85 o
 -13   3   4     1184.94     1061.80     40.86 o
 -11   3   4      214.38      162.10     31.66 o
  -9   3   4      241.10      302.96     10.42 o
  -7   3   4     2465.14     2671.40     88.36 o
  -3   3   4      629.38      670.20     28.20 o
  -1   3   4      833.56      696.27     24.60 o
   1   3   4     8969.07     7889.77    269.65 o
   3   3   4     7158.00     5978.37    218.31 o
   5   3   4       68.56       45.89      7.44 o
   7   3   4      584.34      571.39     26.38 o
   9   3   4      173.02      145.41      3.83 o
  11   3   4       56.18       61.97      5.39 o
  13   3   4       43.30       57.37      3.54 o
  15   3   4        8.14        6.40      1.54 o
  17   3   4      569.83      596.92     11.77 o
  19   3   4      650.28      651.59     14.64 o
  21   3   4       32.44       37.06      1.95 o
 -22   4   4      244.57      189.68     36.01 o
 -20   4   4       72.43       74.31     12.99 o
 -18   4   4       47.52        0.00    877.14 o
 -16   4   4      131.95      167.22     23.28 o
 -14   4   4       50.68       59.80     11.03 o
 -12   4   4      161.86      143.44     15.11 o
 -10   4   4     1136.34     1164.14     52.40 o
  -8   4   4      449.73      375.90     35.02 o
  -6   4   4      650.80      500.01     32.55 o
  -4   4   4     1992.67     1791.98    100.51 o
  -2   4   4     6581.50     6338.95    101.49 o
   0   4   4      358.54      352.95     37.66 o
   2   4   4      609.34      514.31     35.35 o
   4   4   4      106.21      114.30     39.04 o
   6   4   4      857.74      874.68     48.90 o
   8   4   4        6.92      387.41    458.85 o
  10   4   4      404.28      474.31     46.07 o
  12   4   4      168.39      194.90      6.00 o
  14   4   4     1461.41     1562.57     32.24 o
  16   4   4     1019.42     1007.03     18.92 o
  18   4   4      191.13      175.51      5.33 o
  20   4   4       14.84        8.30      1.51 o
 -19   5   4     1353.41     1365.92    256.28 o
 -17   5   4       18.94       13.91     24.60 o
 -15   5   4     1299.90     1165.90     82.17 o
 -13   5   4      691.19      639.62     30.17 o
 -11   5   4      214.92      242.64     31.70 o
  -9   5   4      106.54      106.12     11.38 o
  -7   5   4       20.83        0.00    456.20 o
  -5   5   4      153.38      168.67      4.12 o
  -3   5   4      878.34      914.18     41.30 o
  -1   5   4     2803.40     2773.34    101.72 o
   1   5   4     3940.73     3670.48     60.28 o
   3   5   4     5708.76     5652.36    215.26 o
   5   5   4     3862.59     4041.22    113.58 o
   7   5   4      596.27      660.13     61.96 o
   9   5   4      142.19      149.18     14.53 o
  11   5   4       80.77       93.37      3.97 o
  13   5   4       41.60       37.60      2.91 o
  15   5   4      256.55      263.79      8.13 o
  17   5   4      611.58      572.99     11.76 o
  19   5   4      207.49      190.04     11.50 o
 -18   6   4      138.23      106.65      9.13 o
 -16   6   4        4.69        4.86      3.38 o
 -14   6   4      852.35      875.90     54.11 o
 -12   6   4       30.02       32.65      2.43 o
 -10   6   4       57.51        0.00    571.46 o
  -8   6   4       89.13       82.84      4.08 o
  -6   6   4        3.05        8.32      9.78 o
  -4   6   4      476.86      443.04     47.28 o
  -2   6   4     1583.38     1597.19    108.87 o
   0   6   4      160.68        0.00    440.67 o
   2   6   4      180.85      200.80     13.31 o
   4   6   4      138.71      155.58     22.13 o
   6   6   4      275.04      322.97     24.19 o
   8   6   4      101.65      112.42     31.20 o
  10   6   4        9.88       18.35      2.47 o
  12   6   4      131.56      140.68      5.32 o
  14   6   4      116.58      120.26      5.00 o
  16   6   4        0.42        3.55      1.61 o
 -13   7   4       82.87        0.00    466.63 o
 -11   7   4      509.90      442.83     50.76 o
  -9   7   4      890.21      850.70     91.03 o
  -7   7   4       67.52        0.00    543.73 o
  -5   7   4      418.30      435.20    103.94 o
  -3   7   4     1435.79     1591.92     96.49 o
  -1   7   4      962.90     1016.54     92.45 o
   1   7   4      472.96      561.00     48.03 o
   3   7   4       37.69        0.00    422.67 o
   5   7   4        2.00        9.42     44.25 o
   7   7   4     1506.56     1657.54     36.65 o
   9   7   4      183.52      214.64      6.36 o
  11   7   4        0.21        0.00      1.36 o
  -8   8   4      273.08      232.45     10.04 o
  -6   8   4      186.91      177.74     30.59 o
  -4   8   4      164.59      178.88     28.31 o
  -2   8   4       15.43       25.68     76.84 o
   0   8   4      625.78      644.73    111.65 o
   2   8   4      424.68      373.79     45.68 o
   4   8   4       98.15       94.64      7.32 o
   6   8   4      103.83       91.46      5.20 o
 -25   1   5      361.82      309.98     12.41 o
 -23   1   5       44.16       50.69      8.45 o
 -21   1   5      505.81      538.51     20.79 o
 -19   1   5     2606.65     2917.33     42.89 o
 -17   1   5     5095.48     5544.67     72.94 o
 -15   1   5        8.80        9.67      1.15 o
 -13   1   5     1925.03     2213.55     31.90 o
 -11   1   5     9995.73    10671.07    204.49 o
  -9   1   5    18453.00    16277.11    553.26 o
  -7   1   5     7858.06     7046.12    209.86 o
  -5   1   5     4488.94     4105.13    138.39 o
  -3   1   5     8561.57     8313.27    261.63 o
  -1   1   5    13725.63    12563.78    350.02 o
   1   1   5     6408.14     5810.80    143.04 o
   3   1   5     1257.53     1140.16     32.20 o
   5   1   5      171.48      125.51      5.82 o
   7   1   5     1133.69     1072.43     32.22 o
   9   1   5     2654.06     2655.65     41.29 o
  11   1   5     5744.53     5906.91     72.26 o
  13   1   5     4139.82     4224.16     54.47 o
  15   1   5     3001.75     3215.47     43.99 o
  17   1   5     1926.35     2005.79     29.44 o
  19   1   5      986.67      995.51     19.72 o
  21   1   5      688.41      600.36     12.49 o
  23   1   5       49.87       43.96      6.09 o
 -24   2   5      579.73      510.58     44.57 o
 -22   2   5      180.01      146.61     20.16 o
 -20   2   5       57.28       47.97      4.80 o
 -18   2   5      149.02      157.77      7.23 o
 -16   2   5     1516.68     1711.15     29.53 o
 -14   2   5        9.54       11.89      4.44 o
 -12   2   5      458.42      512.25     14.47 o
 -10   2   5      236.95      229.59     20.61 o
  -8   2   5     5460.80     4749.67    247.35 o
  -6   2   5      802.21      869.30     30.47 o
  -4   2   5      141.62      207.76      9.85 o
  -2   2   5     1305.88     1230.44     35.88 o
   0   2   5     6382.12     6006.74    159.37 o
   2   2   5     6417.08     6421.14    174.31 o
   4   2   5      310.70      271.09      9.22 o
   6   2   5     1078.70      971.52     45.84 o
   8   2   5     4459.69     4565.36     79.60 o
  10   2   5     3707.92     3762.02     48.42 o
  12   2   5      238.09      309.68      6.25 o
  14   2   5       16.87       24.55      1.88 o
  16   2   5        5.85        9.63      1.83 o
  18   2   5       47.11       64.87      3.25 o
  20   2   5      289.49      304.75      8.70 o
  22   2   5       17.28       20.76      1.69 o
 -23   3   5     1638.79     1349.89    220.80 o
 -21   3   5      982.60      930.08     28.72 o
 -19   3   5       72.59       72.49      2.93 o
 -17   3   5      726.27      758.51     29.45 o
 -15   3   5     1634.24     1682.04    167.13 o
 -13   3   5      242.99      278.85     17.37 o
 -11   3   5      715.08      685.03     17.95 o
  -9   3   5       70.81       59.16      6.13 o
  -7   3   5     2929.21     2969.86     69.51 o
  -3   3   5     1769.38     1624.68     94.42 o
  -1   3   5     2651.99     2211.15    115.66 o
   1   3   5     7279.63     5931.12    394.95 o
   5   3   5        2.76        3.56      0.96 o
   7   3   5       37.51       48.51      7.68 o
   9   3   5     1518.70     1489.95     21.71 o
  11   3   5      653.97      631.02     11.86 o
  13   3   5     1411.57     1465.47     30.13 o
  15   3   5      312.52      293.12      7.36 o
  17   3   5      105.76       93.44      4.03 o
  19   3   5      233.29      242.82      6.79 o
  21   3   5       10.14       16.73      1.43 o
 -22   4   5      719.75      655.72     60.61 o
 -20   4   5      742.82      688.76     73.64 o
 -18   4   5        5.27      180.57    643.14 o
 -16   4   5     2212.46     2270.92    147.13 o
 -14   4   5        4.25       23.21     30.55 o
 -12   4   5      311.01      317.67     20.14 o
 -10   4   5      815.67      770.64     84.54 o
  -8   4   5      802.10      833.90     51.79 o
  -6   4   5     3671.92     3276.26    141.51 o
  -4   4   5      737.89      630.28     25.99 o
  -2   4   5      290.30      333.00     19.48 o
   0   4   5     2546.18     2721.75     44.56 o
   2   4   5     1511.95     1513.38     22.74 o
   4   4   5     1031.38     1111.56     18.15 o
   6   4   5      335.51      342.78      6.63 o
   8   4   5      810.22      810.72     19.81 o
  10   4   5      304.71      291.89      7.07 o
  12   4   5      226.45      226.27      6.58 o
  14   4   5        5.63        9.66      2.18 o
  16   4   5       92.72      106.45      3.92 o
  18   4   5      474.64      473.11     11.05 o
  20   4   5        8.82        8.46      1.77 o
 -19   5   5       29.45       28.72     14.72 o
 -17   5   5        0.22        0.47     37.00 o
 -15   5   5     3096.77     3045.27     84.21 o
 -13   5   5      146.67      181.31     13.02 o
 -11   5   5       48.99       46.45      7.65 o
  -9   5   5      240.34      289.96     16.16 o
  -7   5   5        0.01       23.66     17.51 o
  -5   5   5       88.61        0.00    423.88 o
  -3   5   5      466.50      471.39     17.37 o
  -1   5   5       68.04       81.63     14.84 o
   1   5   5      110.80      138.65      9.83 o
   3   5   5       71.20       60.32     10.41 o
   5   5   5      228.05      217.89     24.91 o
   7   5   5      789.92      802.97     27.52 o
   9   5   5      347.16      343.21      8.92 o
  11   5   5      489.28      469.10     11.33 o
  13   5   5       26.76       44.34      2.84 o
  15   5   5       85.07       66.81      3.61 o
  17   5   5       13.51       14.67      1.75 o
 -18   6   5      377.75      256.99     16.91 o
 -16   6   5       66.94        0.00    479.48 o
 -14   6   5      138.62        0.00    510.59 o
 -12   6   5       30.78       31.41     10.03 o
 -10   6   5      181.55        0.00    818.98 o
  -8   6   5     2693.49     2534.68     54.17 o
  -6   6   5      443.64      397.85     47.11 o
  -4   6   5     3745.12     3747.27     85.04 o
  -2   6   5     1343.52     1517.97     27.59 o
   0   6   5      398.62      368.89     18.74 o
   2   6   5      589.97      555.73     65.21 o
   4   6   5      418.60      438.28     16.09 o
   6   6   5       71.83       81.12      3.51 o
   8   6   5       66.13       93.47      5.14 o
  10   6   5        7.70       11.16      2.03 o
  12   6   5      266.09      271.97      7.81 o
  14   6   5     1235.15     1141.93     33.78 o
 -13   7   5       34.59        0.00    618.12 o
 -11   7   5      686.86      647.43     77.78 o
  -9   7   5      651.87      685.67     64.86 o
  -7   7   5        1.39      372.63    807.48 o
  -5   7   5      141.46        0.00    509.24 o
  -3   7   5      593.17        0.00    419.84 o
  -1   7   5      146.98        0.00    519.31 o
   1   7   5      801.46      840.54     23.50 o
   3   7   5      150.01        0.00    708.07 o
   5   7   5        7.37       15.78     16.92 o
   7   7   5     1363.92     1449.63     32.08 o
   9   7   5      706.52      742.33     17.20 o
  11   7   5      641.23      657.43     24.65 o
  -6   8   5      515.19      509.76    108.11 o
  -4   8   5        5.83        2.37     40.41 o
  -2   8   5      149.78        0.00    437.55 o
   0   8   5      495.36      483.31     13.07 o
   2   8   5        2.61      286.07    435.53 o
   4   8   5       16.77       10.94      2.84 o
 -24   0   6       88.81       66.80     12.17 o
 -22   0   6      325.94      313.65      8.81 o
 -20   0   6      235.27      223.72      6.69 o
 -18   0   6     3628.32     3992.49     77.86 o
 -16   0   6     5816.55     6422.85    123.63 o
 -14   0   6      306.52      405.53      9.46 o
 -12   0   6     1169.68     1163.13     23.54 o
 -10   0   6    22862.14    17266.83   1114.51 o
  -8   0   6      846.73      688.58     26.98 o
  -6   0   6       18.56       14.60      3.38 o
  -4   0   6     4740.68     4601.23    183.70 o
  -2   0   6     8254.21     7753.40    282.58 o
   0   0   6     2669.07     2645.69     88.71 o
   2   0   6     3789.82     3429.12    193.47 o
   4   0   6       52.99       33.79      2.86 o
   6   0   6     9604.98     8598.54    418.84 o
   8   0   6    10104.01     9915.89    240.84 o
  10   0   6    11547.25    11991.84    205.53 o
  12   0   6     2668.80     3116.23     54.86 o
  14   0   6     2438.55     2778.43     53.98 o
  16   0   6      827.81      849.98     18.19 o
  18   0   6      307.66      326.77      8.48 o
  20   0   6      391.22      354.85     10.26 o
  22   0   6       21.92       20.67      2.46 o
 -25   1   6       37.03       43.56      2.98 o
 -23   1   6       23.39       30.29     13.50 o
 -21   1   6      709.72      747.87     16.60 o
 -19   1   6     4514.67     5029.86     88.29 o
 -17   1   6     4021.88     4444.02     61.20 o
 -15   1   6       13.18       18.83      1.71 o
 -13   1   6       99.58      122.12      3.20 o
 -11   1   6      684.00      670.11     12.30 o
  -9   1   6    11593.23    10040.24    404.49 o
  -7   1   6    10239.15    10041.97    395.73 o
  -5   1   6     1982.00     1784.64     66.06 o
  -3   1   6      546.30      552.87     17.00 o
  -1   1   6      776.37      845.21     25.82 o
   1   1   6       35.18       41.98      2.01 o
   3   1   6     6622.18     6315.07    155.30 o
   5   1   6     3815.57     3760.31     97.48 o
   7   1   6     7316.39     7000.77    286.30 o
   9   1   6     3349.87     3409.15     43.45 o
  11   1   6      163.79      180.06      3.47 o
  13   1   6        1.29        8.46      2.07 o
  15   1   6      264.24      312.14      5.73 o
  17   1   6       14.18       15.46      1.64 o
  19   1   6       99.58       98.96      3.22 o
  21   1   6        5.00        7.33      1.67 o
 -24   2   6     1101.07      928.91     32.01 o
 -22   2   6      966.89      871.00     36.39 o
 -20   2   6      844.49      898.67     34.97 o
 -18   2   6      953.58     1020.30     17.75 o
 -16   2   6     1587.66     1905.34     33.04 o
 -14   2   6     4497.88     4617.31    123.92 o
 -12   2   6     6788.22     7401.91    115.00 o
 -10   2   6      532.29      570.54     33.85 o
  -8   2   6     7406.39     7874.63    377.37 o
  -6   2   6     7864.30     7105.69    461.22 o
  -4   2   6     2219.74     2025.14     71.18 o
  -2   2   6     9399.08     9233.38    260.21 o
   0   2   6    14801.78    14129.17    364.83 o
   2   2   6    15839.78    14821.27    441.53 o
   4   2   6     1927.88     1654.39     68.87 o
   6   2   6     3378.30     3479.84     81.71 o
   8   2   6     3199.95     3170.78     40.71 o
  10   2   6      128.71      101.20      2.64 o
  12   2   6      524.71      496.71      8.29 o
  14   2   6       25.07       21.25      1.66 o
  16   2   6      891.23      913.94     16.93 o
  18   2   6      920.35      905.34     19.47 o
  20   2   6       58.32       52.15      2.98 o
  22   2   6        1.50        6.09      3.38 o
 -23   3   6        1.53        3.92      3.83 o
 -21   3   6      358.04      370.21     27.41 o
 -19   3   6     1126.22     1229.16     24.00 o
 -17   3   6     1658.28     1805.84     69.13 o
 -15   3   6      641.27      719.08     25.77 o
 -13   3   6      885.82      904.02     17.73 o
 -11   3   6     3545.65     3474.52     89.46 o
  -9   3   6        6.76       16.61     48.05 o
  -7   3   6    10800.50    10373.47    317.85 o
  -5   3   6      684.69      643.41    112.35 o
  -3   3   6       37.67       58.16     11.50 o
  -1   3   6      445.54      396.30     39.90 o
   3   3   6      120.82      139.49      5.80 o
   7   3   6       64.12       55.86      2.08 o
   9   3   6      802.17      930.39     13.42 o
  11   3   6     2016.32     2148.26     32.60 o
  13   3   6      285.73      340.78     11.06 o
  15   3   6      271.85      304.98      8.19 o
  17   3   6       16.49       17.35      2.21 o
  19   3   6       70.23       76.86      4.49 o
 -22   4   6        0.86      205.59    510.59 o
 -20   4   6      140.68      122.82     19.00 o
 -18   4   6       76.34       87.97     14.84 o
 -16   4   6     1571.52     1698.46     55.20 o
 -14   4   6      576.96      587.39     13.27 o
 -12   4   6        1.11      231.96    927.18 o
 -10   4   6      422.64      481.06     58.02 o
  -8   4   6      345.57      322.17     20.09 o
  -6   4   6      650.28      716.98     31.00 o
  -4   4   6     2005.76     2189.09    139.46 o
  -2   4   6       58.35       67.44     13.56 o
   0   4   6      130.15      130.85      6.11 o
   2   4   6     1169.34     1118.67     30.83 o
   4   4   6       24.93       65.01      9.46 o
   6   4   6      270.74      223.52      6.36 o
   8   4   6      281.72      266.27      5.49 o
  10   4   6      317.14      340.19      8.07 o
  12   4   6       11.52        8.00      1.49 o
  14   4   6     1661.16     1716.89     38.86 o
  16   4   6      108.34      101.62      4.07 o
  18   4   6        0.83        2.87      1.49 o
 -19   5   6      154.04      129.78     17.63 o
 -17   5   6      567.57      553.37     69.27 o
 -15   5   6      118.79        0.00    861.58 o
 -13   5   6     1520.43     1373.95     99.30 o
 -11   5   6     1457.70     1455.49     38.35 o
  -9   5   6     1427.73     1414.08     55.46 o
  -7   5   6       66.09       59.35     25.06 o
  -5   5   6     1578.12     1746.65    120.23 o
  -3   5   6      287.78      332.73     30.03 o
  -1   5   6      237.28      242.92     27.48 o
   1   5   6      684.47      756.14     19.89 o
   3   5   6     2463.74     2492.03     41.82 o
   5   5   6      124.23      118.07      3.89 o
   7   5   6     2583.20     2714.47     94.76 o
   9   5   6     1691.98     1813.01     33.57 o
  11   5   6     1088.76     1108.74     21.32 o
  13   5   6      397.99      391.47     10.71 o
  15   5   6      350.04      321.84      8.04 o
  17   5   6      191.06      138.77      8.65 o
 -16   6   6       73.51       66.66      8.79 o
 -14   6   6      277.04        0.00    718.21 o
 -12   6   6      808.83      797.79     41.10 o
 -10   6   6      781.43      778.07     51.57 o
  -8   6   6      414.64      384.64     24.80 o
  -6   6   6       18.44       48.93     35.87 o
  -4   6   6      154.18      151.12     15.44 o
  -2   6   6      682.48      675.23     60.37 o
   0   6   6      122.61      165.29      9.44 o
   2   6   6       67.65       99.05     12.84 o
   4   6   6        1.94      253.61    470.69 o
   6   6   6      910.78      994.95     22.19 o
   8   6   6      771.25      793.32     17.31 o
  10   6   6        2.67        3.06      1.72 o
  12   6   6      375.90      364.97      9.72 o
  14   6   6      386.63      404.36     10.69 o
 -13   7   6        2.40        8.46     25.28 o
 -11   7   6      256.04      217.74     48.76 o
  -9   7   6     1265.43     1236.14     39.30 o
  -7   7   6     1492.49     1448.70     53.58 o
  -5   7   6       51.47        0.00    459.87 o
  -3   7   6       58.59        0.00    487.60 o
  -1   7   6      109.29        0.00    627.59 o
   1   7   6       35.64     1048.91    709.42 o
   3   7   6        1.00        4.52     10.10 o
   5   7   6      821.73      836.40     28.56 o
   7   7   6       18.56       24.71      2.40 o
   9   7   6      196.83      184.46      6.41 o
  11   7   6      309.59      303.34     13.36 o
  -6   8   6      253.01      272.66      9.37 o
  -4   8   6      183.89        0.00    415.91 o
  -2   8   6      158.45      136.07     37.11 o
   0   8   6       48.83      352.34    588.37 o
   2   8   6       38.17       34.52      3.18 o
   4   8   6      229.42      187.60     12.85 o
 -23   1   7      142.95      120.84      4.96 o
 -21   1   7      108.07       94.75     10.89 o
 -19   1   7       33.17       47.67     18.69 o
 -17   1   7      886.79     1049.98     50.83 o
 -15   1   7     2332.08     2661.44     38.68 o
 -13   1   7      438.47      481.36      8.00 o
 -11   1   7     3694.69     3616.39     54.16 o
  -9   1   7     2150.42     1897.01    105.03 o
  -7   1   7      547.57      392.70     18.80 o
  -5   1   7       37.51       46.52      3.07 o
  -3   1   7       52.14       55.56      2.74 o
  -1   1   7      378.38      325.44     10.60 o
   1   1   7      329.33      267.91      8.01 o
   3   1   7      442.70      362.22     11.78 o
   5   1   7     1409.48     1197.94     46.60 o
   7   1   7     2324.43     2215.59     28.57 o
   9   1   7     1648.99     1604.93     20.30 o
  11   1   7     1364.76     1302.41     16.93 o
  13   1   7        9.76       25.75      1.61 o
  15   1   7       66.96       52.08      2.21 o
  17   1   7       20.15       25.71      2.25 o
  19   1   7        2.41        5.82      1.57 o
  21   1   7      276.68      246.36      7.53 o
 -24   2   7      163.10      116.08      7.73 o
 -22   2   7      807.88      717.58     27.53 o
 -20   2   7      171.73        0.00   1058.38 o
 -18   2   7        4.61       17.80     29.04 o
 -16   2   7      313.84      348.30     47.27 o
 -14   2   7     1004.69     1015.78     51.13 o
 -12   2   7      831.09      922.17     29.13 o
 -10   2   7      741.68      724.22     31.09 o
  -8   2   7      119.74      121.83      4.45 o
  -4   2   7      400.23      380.61     22.83 o
  -2   2   7        2.48        1.64      1.13 o
   0   2   7     1271.63     1179.63     45.30 o
   2   2   7     3314.77     3722.93    324.62 o
   4   2   7    14252.62    12075.97   1015.78 o
   6   2   7     3619.89     3668.07     48.49 o
   8   2   7     2116.12     2021.08     26.14 o
  10   2   7       33.94       35.82      1.70 o
  12   2   7       80.83       84.38      2.67 o
  14   2   7      581.06      616.93     10.20 o
  16   2   7       24.47       23.85      2.17 o
  18   2   7       32.59       47.55      2.78 o
  20   2   7      284.20      307.03      8.37 o
 -23   3   7       11.07        5.51     30.45 o
 -21   3   7      224.32        0.00    614.06 o
 -19   3   7      266.10      294.02     20.02 o
 -17   3   7       66.43       81.07     24.81 o
 -15   3   7        3.62       16.31     36.34 o
 -13   3   7     4408.01     4782.05     85.84 o
 -11   3   7       37.70       39.56      2.33 o
  -9   3   7      375.49      343.83     17.57 o
  -7   3   7     3217.08     3060.17     85.84 o
  -5   3   7     5630.64     5563.99    126.08 o
  -3   3   7     1317.57     1478.01     33.32 o
  -1   3   7       81.74       79.26      2.74 o
   1   3   7      185.44      237.56      5.76 o
   3   3   7      519.08      543.40      8.89 o
   5   3   7      135.66      113.16      2.82 o
   7   3   7      303.43      278.08      4.86 o
   9   3   7      256.11      191.13      3.85 o
  11   3   7      347.64      410.98      7.35 o
  13   3   7      952.19      981.69     19.10 o
  15   3   7        0.02        3.54      1.76 o
  17   3   7       12.90       15.77      2.12 o
  19   3   7       24.80       27.31      2.14 o
 -22   4   7       24.12       16.38      4.73 o
 -20   4   7     1408.55     1291.95     58.34 o
 -18   4   7      423.41      404.03     22.52 o
 -16   4   7      770.62      727.76     78.74 o
 -14   4   7     2928.64     2904.63     56.91 o
 -12   4   7     5919.19     6054.18    267.02 o
 -10   4   7     1687.20     1802.43    116.89 o
  -8   4   7      572.11      578.37     30.57 o
  -6   4   7      699.44      769.31     98.82 o
  -4   4   7     1908.35     1776.37    101.83 o
  -2   4   7        4.61        5.92      7.03 o
   0   4   7       58.98       55.20      2.73 o
   2   4   7     3279.08     3104.96     43.49 o
   4   4   7     2167.18     2203.66     38.42 o
   6   4   7     6429.49     6552.44     95.65 o
   8   4   7     1123.79     1213.35     19.09 o
  10   4   7      209.55      213.42      5.06 o
  12   4   7       11.80       12.75      1.80 o
  14   4   7       23.18       21.05      2.54 o
  16   4   7      392.30      436.63     11.43 o
  18   4   7      194.53      208.63      6.16 o
 -19   5   7        5.29        4.26      2.22 o
 -17   5   7        3.52        4.94     29.46 o
 -15   5   7        6.54        8.62     13.53 o
 -13   5   7     3072.40     2940.38     61.62 o
 -11   5   7       12.20        4.98      7.41 o
  -9   5   7      178.07      159.62      7.77 o
  -7   5   7       74.55        0.00    623.53 o
  -5   5   7       84.99       81.93      7.47 o
  -3   5   7      573.64      551.99     13.22 o
  -1   5   7       68.73       88.23      5.56 o
   1   5   7      641.99      662.78     11.56 o
   3   5   7      733.13      811.88     25.50 o
   5   5   7      410.05      415.31     34.35 o
   9   5   7      500.58      563.96     11.15 o
  11   5   7      125.04      132.58      4.51 o
  13   5   7      103.89      108.37      5.02 o
  15   5   7      378.03      366.55      9.57 o
  17   5   7       31.83       35.84      3.74 o
 -16   6   7      479.57      395.47     70.34 o
 -14   6   7      556.48      481.98     89.65 o
 -12   6   7      615.23      576.27     89.26 o
 -10   6   7     1743.24     1738.49    204.96 o
  -8   6   7      191.90      220.23     33.70 o
  -6   6   7     1040.22      989.05    106.28 o
  -4   6   7      869.78      881.34     60.35 o
  -2   6   7     4018.94     4103.53     71.27 o
   0   6   7     2049.92     2078.25     37.30 o
   2   6   7       90.11       87.52     21.10 o
   4   6   7      857.25      900.76     65.31 o
   6   6   7      516.48      541.20     13.68 o
   8   6   7     1893.99     1933.04     38.48 o
  10   6   7     1320.09     1358.41     27.39 o
  12   6   7      738.79      738.40     19.55 o
  14   6   7       15.44       10.83      1.99 o
 -13   7   7        8.01        5.39     26.85 o
 -11   7   7       61.12        0.00    629.62 o
  -9   7   7      185.55      191.92     30.79 o
  -7   7   7       61.40        0.00    651.94 o
  -5   7   7       71.64        0.00    430.12 o
  -3   7   7      165.59        0.00    606.62 o
  -1   7   7      316.24      286.55     20.68 o
   1   7   7      402.17      390.28     45.78 o
   3   7   7      672.17      702.71    200.89 o
   5   7   7     1162.28     1192.78     34.46 o
   7   7   7      425.52      424.55     12.39 o
   9   7   7        6.80        7.66      1.75 o
  -4   8   7        3.45        2.03      2.60 o
  -2   8   7        1.34        1.73      2.11 o
   0   8   7       72.51       67.58      4.71 o
   2   8   7      331.33      317.18     16.91 o
 -24   0   8      489.16      401.05     70.20 o
 -22   0   8       40.28       47.18     23.06 o
 -20   0   8      328.74      351.11      9.68 o
 -18   0   8      583.36      702.09     23.32 o
 -16   0   8     5168.15     5616.27    134.83 o
 -14   0   8     1994.75     2250.97     44.42 o
 -12   0   8     2120.23     2161.13     42.44 o
 -10   0   8        0.52        6.48      2.22 o
  -6   0   8    16531.51    15327.50    982.49 o
  -4   0   8      301.39      302.77     11.58 o
  -2   0   8      720.33      688.00     30.65 o
   0   0   8     7532.37     8654.20    395.91 o
   2   0   8     3447.89     3316.67    215.06 o
   4   0   8     2925.59     2565.02    136.68 o
   6   0   8     2159.85     2065.16     39.10 o
   8   0   8     5459.25     5395.44    117.06 o
  10   0   8     2948.22     2925.54     52.54 o
  12   0   8    13231.62    13838.43    237.39 o
  14   0   8       50.47       66.43      3.25 o
  16   0   8     1377.71     1487.80     30.09 o
  18   0   8     1006.11     1098.28     27.92 o
  20   0   8     1296.28     1244.18     35.56 o
 -23   1   8       55.66        0.00    530.83 o
 -21   1   8        0.21        2.59     13.51 o
 -19   1   8      302.02      337.52     37.28 o
 -17   1   8     1126.09     1234.29     28.80 o
 -15   1   8        7.73       20.56      8.03 o
 -13   1   8        0.47        5.90      1.25 o
 -11   1   8      707.62      887.32     14.21 o
  -9   1   8     1348.64     1611.66     29.71 o
  -7   1   8     9310.70     7972.01    516.00 o
  -5   1   8     2200.54     2301.84    228.92 o
  -3   1   8     1273.05     1174.39     43.59 o
  -1   1   8    12118.45    11635.17    348.91 o
   1   1   8     1218.86     1432.39     47.31 o
   3   1   8    11429.37    11880.26    481.27 o
   5   1   8     4230.34     4543.17     64.09 o
   7   1   8      430.74      443.38      5.88 o
   9   1   8       50.10       41.64      1.45 o
  11   1   8        6.31        5.58      1.07 o
  13   1   8     3319.36     3824.39     51.55 o
  15   1   8       78.13       95.34      2.92 o
  17   1   8       11.99       15.43      1.55 o
  19   1   8      366.72      378.03      9.50 o
  21   1   8       85.02       71.01      6.76 o
 -24   2   8       55.79       45.88      2.73 o
 -22   2   8      573.14      548.46     20.82 o
 -20   2   8      185.16        0.00    707.39 o
 -18   2   8     2753.55     3069.76     91.56 o
 -16   2   8      342.74      393.45      8.77 o
 -14   2   8     5426.97     5863.83     92.34 o
 -12   2   8       20.93       20.76     17.89 o
 -10   2   8       69.32       60.93      8.23 o
  -8   2   8        2.18       16.88      3.45 o
  -6   2   8      437.26      589.15     20.91 o
  -2   2   8       23.83       14.88      5.41 o
   0   2   8    12335.84    12276.54   1057.70 o
   2   2   8     1460.97     1536.51     40.41 o
   4   2   8      228.37      222.53      4.16 o
   6   2   8      290.08      315.03      4.60 o
   8   2   8     1861.59     1661.47     21.79 o
  10   2   8     4065.15     4261.88     56.66 o
  12   2   8     3927.99     4186.65     58.87 o
  14   2   8     1157.01     1266.35     19.13 o
  16   2   8      108.65      128.71      4.11 o
  18   2   8      248.85      254.56      6.44 o
  20   2   8        9.03        5.66      1.75 o
 -23   3   8      182.16      157.59     11.39 o
 -21   3   8       73.40        0.00    654.64 o
 -19   3   8     1488.06     1482.53     54.99 o
 -17   3   8      393.27      401.94     29.82 o
 -15   3   8     2922.70     3019.92     95.57 o
 -13   3   8     3323.71     3456.88     64.54 o
 -11   3   8     3631.46     3804.59     68.50 o
  -9   3   8      243.56      280.24     24.48 o
  -7   3   8      231.13      255.43     12.73 o
  -5   3   8    10298.12    10046.50    173.19 o
  -3   3   8     3208.47     3151.83     59.62 o
  -1   3   8      288.88      228.87      4.94 o
   1   3   8     6902.16     6606.15    101.03 o
   3   3   8        9.95       11.67      1.07 o
   5   3   8     9027.29     9366.60    122.85 o
   7   3   8     3484.52     3547.22     45.62 o
   9   3   8      171.51      162.89      3.68 o
  11   3   8      748.60      832.05     12.99 o
  13   3   8        1.80       10.07      3.41 o
  15   3   8     1218.52     1364.49     27.71 o
  17   3   8       10.68       21.98      2.15 o
  19   3   8        7.61        6.46      2.46 o
 -20   4   8       89.68       75.54      5.58 o
 -18   4   8      747.57      709.10     16.71 o
 -16   4   8       55.70       69.90      3.74 o
 -14   4   8      847.38      880.24     35.28 o
 -12   4   8       58.25       70.40      5.49 o
 -10   4   8      115.30      115.14     11.11 o
  -8   4   8       85.82        0.00    634.35 o
  -6   4   8      315.36      350.55     17.96 o
  -4   4   8      326.72      339.86     33.53 o
  -2   4   8     4980.65     5187.26     84.45 o
   0   4   8       53.84       42.85      4.13 o
   2   4   8       19.92       24.30     38.21 o
   4   4   8      763.52      822.72     13.28 o
   6   4   8      404.10      458.60      7.77 o
   8   4   8      669.50      676.77     10.81 o
  10   4   8     1346.00     1524.39     23.61 o
  12   4   8      851.86      886.28     18.73 o
  14   4   8      209.50      207.96      6.20 o
  16   4   8      218.50      206.03      6.44 o
  18   4   8       36.67       21.51      3.18 o
 -19   5   8      393.92      305.96     43.52 o
 -17   5   8     1538.89     1377.20    129.34 o
 -15   5   8      881.69      847.33     51.16 o
 -13   5   8      428.05      420.10     37.43 o
 -11   5   8       30.83       30.66     14.23 o
  -9   5   8       10.09       12.96     73.52 o
  -7   5   8     1610.83     1624.30    106.26 o
  -5   5   8      277.03      287.34      7.35 o
  -3   5   8     1544.03     1674.11     64.13 o
  -1   5   8     1388.98     1606.84     37.83 o
   3   5   8     6113.75     6602.93     95.75 o
   5   5   8     3017.49     3211.92     70.91 o
   7   5   8     1228.25     1287.41     20.30 o
   9   5   8      123.27      137.74      4.43 o
  11   5   8      298.84      296.76      7.20 o
  13   5   8      962.14      991.00     22.56 o
  15   5   8        3.11        5.29      1.62 o
 -16   6   8      354.41        0.00    426.06 o
 -14   6   8      435.30      375.57     34.85 o
 -12   6   8      171.75        0.00    473.40 o
 -10   6   8      198.22        0.00    701.30 o
  -8   6   8      300.82      300.43     56.42 o
  -6   6   8      254.32      240.50      8.23 o
  -4   6   8      132.32      172.98     22.22 o
  -2   6   8      230.47      213.01     17.83 o
   0   6   8        7.57      336.79    587.01 o
   2   6   8      135.51      114.67     17.68 o
   4   6   8        0.16        3.33      5.82 o
   6   6   8        0.04        1.93      1.76 o
   8   6   8        2.62        3.20      1.66 o
  10   6   8      166.37      153.49      4.75 o
  12   6   8      300.30      287.49     12.79 o
 -11   7   8       38.83       29.43      5.95 o
  -9   7   8      323.55      249.57     36.80 o
  -7   7   8       35.28       33.42     12.02 o
  -5   7   8       51.96       57.96     10.74 o
  -3   7   8       38.20       55.08      3.63 o
  -1   7   8      630.12      643.90     86.19 o
   1   7   8     1738.07     1716.58    210.45 o
   3   7   8      573.46      640.51     46.74 o
   5   7   8      412.45      415.16     13.47 o
   7   7   8      157.89      179.16      7.24 o
   9   7   8      599.20      534.23     16.32 o
 -23   1   9      388.84      368.26     33.22 o
 -21   1   9      228.04      248.11     12.69 o
 -19   1   9       38.92       48.00      6.29 o
 -17   1   9      265.80      256.92     10.76 o
 -15   1   9        3.39        2.90      9.52 o
 -13   1   9       41.01       68.10     14.64 o
 -11   1   9     1210.09     1321.75     45.54 o
  -9   1   9     6955.66     7098.73    110.30 o
  -7   1   9     9883.60     9380.88    196.13 o
  -5   1   9     7781.03     6019.58    390.89 o
  -3   1   9     2498.35     1999.97    106.04 o
  -1   1   9      330.31      369.93     25.02 o
   3   1   9       42.80       56.59      2.47 o
   5   1   9        9.81       12.20      0.89 o
   7   1   9     1521.25     1643.03     20.09 o
   9   1   9      902.27     1042.27     14.20 o
  11   1   9     4390.86     4840.60     61.70 o
  13   1   9     3391.06     3692.99     51.73 o
  15   1   9     1087.16     1121.22     18.04 o
  17   1   9      855.01      861.98     15.00 o
  19   1   9      521.21      474.45     14.69 o
 -24   2   9       96.66       94.00      8.12 o
 -22   2   9       14.78       14.15      8.96 o
 -20   2   9       78.44        0.00    912.98 o
 -18   2   9      851.08      837.42     27.93 o
 -16   2   9      145.13      129.93     10.64 o
 -14   2   9      288.66      310.91      6.43 o
 -12   2   9       41.96       40.06      2.91 o
 -10   2   9       20.98       20.61    131.54 o
  -8   2   9     1343.79     1328.05     22.73 o
  -6   2   9      898.60      920.48     16.02 o
  -4   2   9      173.53      160.72      4.27 o
  -2   2   9      702.90      732.72     16.23 o
   0   2   9        1.78        6.48      2.14 o
   2   2   9     2915.26     3008.97     49.57 o
   4   2   9      541.11      520.65      7.50 o
   6   2   9      814.17      937.37     12.83 o
   8   2   9       20.54       31.16      1.57 o
  10   2   9      896.86      942.47     14.34 o
  12   2   9     1351.57     1563.67     24.05 o
  14   2   9      875.52      972.74     15.70 o
  16   2   9      186.21      159.51      4.85 o
  18   2   9      108.39      120.67      4.22 o
  20   2   9       51.09       39.90      5.41 o
 -23   3   9      200.48      152.83      7.40 o
 -21   3   9       94.80       88.24      3.50 o
 -19   3   9      171.84      184.28     27.56 o
 -17   3   9      316.91      324.46     20.15 o
 -15   3   9        0.83        2.49     33.87 o
 -13   3   9      154.46        0.00    825.06 o
 -11   3   9      328.50      369.04     29.99 o
  -9   3   9      220.69      246.11     18.82 o
  -7   3   9     3657.20     3651.26     68.84 o
  -5   3   9     5071.63     5042.06     87.77 o
  -3   3   9     1429.68     1537.66     24.50 o
  -1   3   9     2186.06     2403.77     39.96 o
   1   3   9       17.22       24.04      2.15 o
   3   3   9      151.27      113.44      2.79 o
   5   3   9        9.85       14.09      1.70 o
   7   3   9      658.32      660.32      9.63 o
   9   3   9     2626.14     2646.81     35.86 o
  11   3   9       35.01       27.58      2.03 o
  13   3   9      154.97      132.85      3.80 o
  15   3   9     1334.24     1415.88     28.54 o
  17   3   9      180.86      164.86      6.00 o
  19   3   9       29.47       37.87      5.41 o
 -20   4   9      543.03      438.07     38.44 o
 -18   4   9      200.46      187.04     14.70 o
 -16   4   9     1314.68     1251.52     33.87 o
 -14   4   9      192.71      201.64     14.81 o
 -12   4   9      140.25        0.00    779.08 o
 -10   4   9     1980.50     1908.66     40.49 o
  -8   4   9      681.98      753.67     44.26 o
  -6   4   9     1184.83     1233.69     62.00 o
  -4   4   9     2280.56     2288.21     70.54 o
  -2   4   9     2875.54     2947.67     52.35 o
   0   4   9    10087.87    10412.21    168.03 o
   2   4   9      938.55     1050.23     15.73 o
   4   4   9      236.16      302.28      5.87 o
   6   4   9      879.84     1070.66     16.21 o
   8   4   9      718.84      754.35     11.38 o
  10   4   9      321.65      353.65      7.22 o
  12   4   9       39.61       62.10      3.61 o
  14   4   9        3.12        8.22      1.83 o
  16   4   9     1157.47     1146.66     25.46 o
 -19   5   9      129.73      108.21      8.12 o
 -17   5   9        5.81     1036.74    706.04 o
 -15   5   9      358.52      351.02     27.83 o
 -13   5   9       40.47       48.62      9.56 o
 -11   5   9       24.75       19.12     24.75 o
  -9   5   9       88.48       89.77      7.25 o
  -7   5   9      885.26      913.31     96.40 o
  -5   5   9      153.89      154.84     24.81 o
  -3   5   9     1135.73     1273.13     61.57 o
  -1   5   9       76.05        0.00    594.45 o
   1   5   9       41.40       50.92      2.34 o
   3   5   9      781.18      782.19     12.86 o
   5   5   9      959.65      986.04     15.78 o
   7   5   9     2169.46     2154.91     32.73 o
   9   5   9      901.28      971.65     17.54 o
  11   5   9        0.06        3.99      1.63 o
  13   5   9       18.46       20.62      2.26 o
  15   5   9       37.19       32.72      2.93 o
 -16   6   9       87.69       75.99      4.12 o
 -14   6   9      111.45        0.00    423.35 o
 -12   6   9       34.32        0.00    435.53 o
 -10   6   9      220.27      274.52     21.57 o
  -8   6   9      890.43      889.52     86.04 o
  -6   6   9      262.60      265.25     27.62 o
  -4   6   9      389.00      422.39     10.28 o
  -2   6   9      595.52      619.11     23.80 o
   0   6   9       31.77       25.40      6.96 o
   2   6   9      682.26      747.87     15.06 o
   4   6   9      535.23      597.03     12.42 o
   6   6   9      116.59      121.40      4.75 o
   8   6   9        2.46        1.44      1.64 o
  10   6   9      244.63      229.19      6.08 o
  12   6   9      827.92      748.47     28.17 o
 -11   7   9        0.51        4.81      2.36 o
  -9   7   9       29.54       16.61     49.80 o
  -7   7   9       10.29       10.30      5.71 o
  -5   7   9       35.14       30.94      4.88 o
  -3   7   9      434.58      419.88     63.85 o
  -1   7   9       51.56       53.64     29.77 o
   1   7   9        2.83        7.71      2.34 o
   3   7   9       41.65       43.84      2.57 o
   5   7   9        0.37        1.14      1.79 o
   7   7   9     1149.89     1042.16     29.24 o
 -24   0  10       48.48       50.76      4.30 o
 -22   0  10       99.06        0.00    631.65 o
 -20   0  10      122.29      114.70     13.28 o
 -18   0  10       25.32       17.87      9.36 o
 -16   0  10        6.71        2.30      2.05 o
 -14   0  10     1245.56     1395.95     47.02 o
 -12   0  10     6735.54     7099.18    149.39 o
 -10   0  10    11555.29    12260.48    265.36 o
  -8   0  10      824.86      841.87     18.98 o
  -6   0  10       24.14       41.96      7.18 o
  -4   0  10       48.53       23.01      2.87 o
  -2   0  10     1463.66     1155.09     76.42 o
   0   0  10      352.14      389.59     15.41 o
   2   0  10       81.24       57.75      2.78 o
   4   0  10       69.33       46.99      1.98 o
   6   0  10     9029.57    10043.09    170.96 o
   8   0  10     3694.83     3676.87     63.77 o
  10   0  10     3274.83     3493.82     82.80 o
  12   0  10    27750.92    29450.39    542.68 o
  14   0  10       57.22       76.30      4.04 o
  16   0  10       68.79       79.47      3.98 o
  18   0  10      498.67      481.07     11.78 o
 -23   1  10        0.86      128.22    447.25 o
 -21   1  10      102.56        0.00    897.43 o
 -19   1  10        5.72        5.21     16.30 o
 -17   1  10       36.20       65.18      5.69 o
 -15   1  10      403.69      469.90      9.49 o
 -13   1  10      704.71      771.27     30.66 o
 -11   1  10        6.36       20.01      1.51 o
  -9   1  10      768.01      877.79     14.74 o
  -7   1  10     2365.73     2399.58     40.15 o
  -5   1  10       97.08       81.15      2.97 o
  -3   1  10       71.70       59.58      3.12 o
  -1   1  10     5715.83     5861.96     95.42 o
   1   1  10     3160.19     3617.07     52.86 o
   3   1  10     2227.17     2654.21     29.89 o
   5   1  10     6770.07     7294.67     88.37 o
   7   1  10        1.16        6.40      1.43 o
   9   1  10      163.44      214.78      4.17 o
  11   1  10      683.57      695.23     11.65 o
  13   1  10     1698.72     1879.57     30.09 o
  15   1  10     2560.04     2714.37     45.55 o
  17   1  10     1032.77     1050.98     18.69 o
  19   1  10      732.01      654.29     16.33 o
 -22   2  10       28.66       20.88     31.14 o
 -20   2  10       16.41       15.00      9.22 o
 -18   2  10       14.32       22.90     23.21 o
 -16   2  10      893.88     1010.16     17.31 o
 -14   2  10     2162.26     2341.78     38.57 o
 -12   2  10     3099.40     3114.78     84.57 o
 -10   2  10     3867.25     3782.43     59.32 o
  -8   2  10    11076.59    11113.59    171.07 o
  -6   2  10     7001.33     6619.85     92.19 o
  -4   2  10     2562.56     2571.02     38.08 o
  -2   2  10     3030.64     3080.14     47.78 o
   0   2  10       37.34       73.38      3.39 o
   2   2  10      114.95      104.25      2.64 o
   4   2  10      865.15      848.61     11.23 o
   6   2  10        8.81       27.39      2.03 o
   8   2  10     2869.52     3041.12     40.77 o
  10   2  10     8909.10     9486.72    136.66 o
  12   2  10      213.18      282.27      5.83 o
  14   2  10     3584.67     3709.45     57.54 o
  16   2  10      448.59      441.71     10.17 o
  18   2  10       87.64       66.48      3.40 o
 -21   3  10       63.97       60.73      3.13 o
 -19   3  10       42.39        0.00    580.93 o
 -17   3  10      153.95      138.31     15.61 o
 -15   3  10        1.16      446.35    626.24 o
 -13   3  10      256.85      270.32     41.87 o
 -11   3  10      709.52      721.82     32.67 o
  -9   3  10     9598.78     9605.69    250.21 o
  -7   3  10     3760.41     3721.07     70.56 o
  -5   3  10     1413.34     1392.25     23.67 o
  -3   3  10       73.40      107.76      2.97 o
  -1   3  10      177.55      173.73      4.17 o
   1   3  10      918.85      994.84     18.79 o
   3   3  10      904.78     1043.45     16.27 o
   5   3  10      596.43      672.46     10.06 o
   7   3  10      989.47     1039.37     14.40 o
   9   3  10      851.77      942.06     13.29 o
  11   3  10     1269.47     1400.78     20.75 o
  13   3  10      939.45      931.83     16.49 o
  15   3  10     1417.49     1426.22     28.56 o
  17   3  10        1.42        1.67      1.63 o
 -20   4  10        3.55      119.70    664.79 o
 -18   4  10      101.28      107.27      8.56 o
 -16   4  10       83.13       85.87     12.68 o
 -14   4  10      104.38        0.00    772.99 o
 -12   4  10      192.81      227.71     12.63 o
 -10   4  10      773.46      835.92     68.65 o
  -8   4  10      442.69      454.79     62.05 o
  -6   4  10     1378.28     1543.45     30.25 o
  -4   4  10      291.69      313.01      7.75 o
  -2   4  10      299.19      291.19      6.98 o
   0   4  10     1495.50     1686.34     28.86 o
   2   4  10      112.50      130.03      3.80 o
   4   4  10        2.04        8.70      1.23 o
   6   4  10      472.78      395.13      7.00 o
   8   4  10      635.24      612.86     10.01 o
  10   4  10      532.84      603.50     10.32 o
  12   4  10     1132.16     1137.79     21.57 o
  14   4  10        2.69        4.16      1.71 o
  16   4  10      375.11      338.15      9.78 o
 -19   5  10       58.84       52.75      5.41 o
 -17   5  10      122.43      101.69     11.05 o
 -15   5  10       90.18       90.17     27.91 o
 -13   5  10      231.47        0.00    684.40 o
 -11   5  10     1274.77     1310.29    136.91 o
  -9   5  10        6.52        9.61      7.09 o
  -7   5  10       35.48       41.13      3.48 o
  -5   5  10      165.56      219.28     32.06 o
  -3   5  10      854.57     1004.05     20.69 o
  -1   5  10      717.85      856.72     14.79 o
   1   5  10       32.83       27.19      1.91 o
   3   5  10        5.07        6.47      2.23 o
   5   5  10     1434.04     1430.87     22.03 o
   7   5  10     1164.17     1250.69     18.72 o
   9   5  10      335.82      335.53      7.80 o
  11   5  10        4.74       14.91      2.73 o
  13   5  10     1175.70     1061.53     24.37 o
 -14   6  10        6.69        8.45     27.15 o
 -12   6  10      260.87      243.56      8.87 o
 -10   6  10       68.70        0.00    591.75 o
  -8   6  10        2.03        3.58     13.95 o
  -6   6  10      138.81      142.68      8.82 o
  -4   6  10        1.50        6.65      8.59 o
  -2   6  10       98.26      100.11      4.01 o
   0   6  10      610.70      628.47     13.63 o
   2   6  10       13.17       15.21      2.04 o
   4   6  10      253.61      229.19      6.35 o
   6   6  10        1.89        4.03      1.58 o
   8   6  10     1083.37     1056.17     26.93 o
  10   6  10        0.28        0.90      2.10 o
 -11   7  10       68.62       54.10      6.09 o
  -9   7  10       17.55       17.51      1.96 o
  -7   7  10       36.17       43.73      6.22 o
  -5   7  10      225.82      213.08      5.69 o
  -3   7  10      526.75      516.67     14.93 o
  -1   7  10      106.42      129.10      5.59 o
   1   7  10       83.89       80.77      3.83 o
   3   7  10       91.48       70.58      3.77 o
   5   7  10      214.43      235.12     10.04 o
 -23   1  11        1.72        1.67      1.42 o
 -21   1  11       42.57       53.91     25.06 o
 -19   1  11      309.79      376.88     20.85 o
 -17   1  11      681.91      786.48    107.68 o
 -15   1  11     1828.52     2040.57     35.63 o
 -13   1  11     2289.94     2513.05     43.28 o
 -11   1  11     4641.44     4804.67     75.32 o
  -9   1  11     4649.57     4475.24     74.12 o
  -7   1  11     1601.23     1448.12     23.35 o
  -5   1  11       12.05        8.69      1.09 o
  -3   1  11      611.48      655.26     10.05 o
  -1   1  11       22.67       15.16      1.55 o
   1   1  11       24.97       22.49      1.07 o
   3   1  11     1057.96      999.60     11.84 o
   5   1  11     4674.17     5005.93     61.05 o
   7   1  11     4800.99     5116.07     64.67 o
   9   1  11     2609.46     2818.05     39.24 o
  11   1  11     2694.32     2844.12     39.95 o
  13   1  11       51.39       49.99      2.53 o
  15   1  11       12.44       27.36      2.46 o
  17   1  11       71.81       73.49      3.05 o
 -22   2  11       60.18        0.00    627.59 o
 -20   2  11        0.54        1.83      9.77 o
 -18   2  11       11.45       11.20      9.49 o
 -16   2  11        2.47        5.51      2.76 o
 -14   2  11      283.36      290.84      8.97 o
 -12   2  11     1132.22     1177.00     19.62 o
 -10   2  11      399.39      423.70      7.55 o
  -8   2  11      157.76      184.80      3.97 o
  -6   2  11      434.90      473.68      7.98 o
  -4   2  11      706.57      741.25     11.85 o
  -2   2  11      766.24      809.20     12.83 o
   0   2  11      959.40      886.87     14.76 o
   2   2  11       44.77       66.48      2.46 o
   4   2  11     1597.24     1754.86     22.16 o
   6   2  11        3.87       11.30      1.22 o
   8   2  11      320.01      334.55      5.82 o
  10   2  11      386.71      432.88      7.56 o
  12   2  11      191.41      227.29      5.44 o
  14   2  11      927.78      978.46     16.59 o
  16   2  11      233.58      210.94      5.44 o
  18   2  11        8.87        8.47      2.06 o
 -21   3  11       72.99        0.00    771.64 o
 -19   3  11       40.21        0.00    754.05 o
 -17   3  11      302.28      320.10     16.69 o
 -15   3  11      457.55      564.95     30.77 o
 -13   3  11     3518.51     3774.49    123.42 o
 -11   3  11     2759.50     2891.31     51.69 o
  -9   3  11     1083.73     1159.95     20.33 o
  -7   3  11       33.27       45.47      3.32 o
  -5   3  11       11.81       14.78      1.81 o
  -3   3  11      478.82      535.99     10.12 o
  -1   3  11      156.42      171.84      5.50 o
   1   3  11      103.25      125.29      3.39 o
   3   3  11      428.89      467.28      7.74 o
   5   3  11      584.70      565.71     10.08 o
   7   3  11     2127.35     2133.39     29.38 o
   9   3  11     3597.43     3641.85     48.83 o
  11   3  11       30.77       44.44      3.84 o
  13   3  11      672.47      689.06     12.83 o
  15   3  11       54.51       49.11      2.85 o
  17   3  11        4.60       10.56      2.19 o
 -20   4  11      292.69      259.58     11.23 o
 -18   4  11      606.46      542.36     32.75 o
 -16   4  11      843.03      818.85     52.12 o
 -14   4  11      518.89      510.87     35.28 o
 -12   4  11      209.72      197.98      7.56 o
 -10   4  11     1061.45     1112.12     22.52 o
  -8   4  11      914.96      994.68     22.24 o
  -6   4  11     1514.76     1655.40     32.49 o
  -4   4  11       83.09       75.51      3.46 o
  -2   4  11     1667.75     1655.74     30.24 o
   0   4  11     1868.66     1826.60     31.10 o
   2   4  11     4617.58     4608.05     81.27 o
   4   4  11        5.47       13.24      2.60 o
   6   4  11      798.40      918.57     13.53 o
   8   4  11      554.66      676.06     10.82 o
  10   4  11      251.86      260.57      5.71 o
  12   4  11       42.05       45.51      3.40 o
  14   4  11      431.03      412.27     11.69 o
 -17   5  11        0.89        3.79      1.31 o
 -15   5  11       81.53        0.00    440.94 o
 -13   5  11      267.91      245.09    112.41 o
 -11   5  11      165.84      163.09      5.74 o
  -9   5  11       97.28        0.00    632.32 o
  -7   5  11      175.76      187.31      6.15 o
  -5   5  11      511.67      522.55     11.81 o
  -3   5  11      127.86      156.89      6.07 o
  -1   5  11      412.57      403.77      8.96 o
   1   5  11       60.33       45.96      2.34 o
   3   5  11        2.80        3.94      1.45 o
   5   5  11        4.02        7.27      1.36 o
   7   5  11      144.42      138.02      4.12 o
   9   5  11      911.80      909.29     17.57 o
  11   5  11      865.69      781.40     21.57 o
  13   5  11        1.24        2.71      4.73 o
 -14   6  11      122.98      116.27      4.47 o
 -12   6  11      198.27      181.74      9.07 o
 -10   6  11       38.83        0.00    409.15 o
  -8   6  11       70.49       72.52      3.94 o
  -6   6  11       54.04       40.58      3.26 o
  -4   6  11        3.72        9.35      1.98 o
  -2   6  11      245.54      236.43      6.43 o
   0   6  11     1085.64     1055.89     21.31 o
   2   6  11       34.28       29.43      2.62 o
   4   6  11     1411.67     1332.51     23.19 o
   6   6  11      741.36      725.45     14.34 o
   8   6  11       93.34       86.04      3.71 o
  -9   7  11        2.29        2.86      2.11 o
  -7   7  11       17.82       12.22      1.69 o
  -5   7  11       55.40       41.14      5.73 o
  -3   7  11       72.19       71.61      9.55 o
  -1   7  11      382.80      296.87     12.69 o
   1   7  11       26.34       24.87      3.97 o
   3   7  11       95.53       93.68      9.81 o
 -22   0  12       73.95       65.30      4.41 o
 -20   0  12      575.55      655.48     20.81 o
 -18   0  12      917.49     1042.07     31.88 o
 -16   0  12     2439.20     2442.00     76.54 o
 -14   0  12      243.03      200.82      7.50 o
 -12   0  12      222.98      237.18      9.49 o
 -10   0  12       74.10       82.77      3.56 o
  -8   0  12       33.60       29.58      2.83 o
  -6   0  12      860.59      953.12     21.34 o
  -4   0  12      231.43      259.20      6.28 o
  -2   0  12       20.69       12.37      1.39 o
   0   0  12      725.75      639.74     11.42 o
   2   0  12       12.54       13.88      1.29 o
   4   0  12     2344.37     2608.92     42.75 o
   6   0  12     5774.15     5899.59    101.22 o
   8   0  12     1720.49     1932.31     37.10 o
  10   0  12       19.01       30.15      2.45 o
  12   0  12     3597.36     3907.39     79.77 o
  14   0  12     3628.95     3674.46     84.85 o
  16   0  12        3.33        9.43      2.58 o
  18   0  12       75.16       45.99      5.41 o
 -23   1  12       70.89       50.43      3.04 o
 -21   1  12        3.00        3.85      1.71 o
 -19   1  12        0.50        7.35      1.86 o
 -17   1  12       63.82       86.27      3.70 o
 -15   1  12        9.02       15.66      2.19 o
 -13   1  12      520.31      486.69      9.88 o
 -11   1  12     1031.28     1078.81     19.48 o
  -9   1  12      102.33       92.28      3.03 o
  -7   1  12      186.60      209.29      4.54 o
  -5   1  12      625.06      686.53     11.12 o
  -3   1  12      198.07      192.38      3.56 o
  -1   1  12      884.99      810.25     12.27 o
   1   1  12      211.70      254.63      4.26 o
   3   1  12      854.08      923.17     11.10 o
   5   1  12     2027.43     2099.25     26.38 o
   7   1  12     2006.32     2122.76     27.66 o
   9   1  12       21.28       30.29      1.80 o
  11   1  12      196.76      206.56      4.63 o
  13   1  12      354.68      359.00      8.20 o
  15   1  12      680.00      709.61     13.94 o
  17   1  12      284.30      261.38      6.39 o
 -22   2  12      430.19      378.63     11.57 o
 -20   2  12      508.58      507.66     11.53 o
 -18   2  12      871.14      910.22     18.13 o
 -16   2  12      283.62      325.42      7.32 o
 -14   2  12     1127.33     1114.32     18.92 o
 -12   2  12      173.02      168.61      4.54 o
 -10   2  12      253.29      255.93      5.35 o
  -8   2  12      202.93      239.32      4.68 o
  -6   2  12      343.38      369.41      6.40 o
  -4   2  12      326.54      285.03      5.11 o
  -2   2  12      495.18      471.97      8.13 o
   0   2  12     2899.41     2743.12     40.62 o
   2   2  12     2627.23     2814.99     39.81 o
   4   2  12     1893.07     1992.23     25.05 o
   6   2  12      951.25     1124.62     15.33 o
   8   2  12      716.42      760.61     11.85 o
  10   2  12      125.02      134.24      3.49 o
  12   2  12        3.90       11.86      3.07 o
  14   2  12       32.88       30.21      2.65 o
  16   2  12      213.16      196.30      5.92 o
 -21   3  12      274.59      242.51      7.81 o
 -19   3  12       82.53       81.58      3.71 o
 -17   3  12      239.69      262.48      6.44 o
 -15   3  12     1066.46     1060.67     20.22 o
 -13   3  12     1643.34     1671.84     28.73 o
 -11   3  12      605.87      623.22     11.82 o
  -9   3  12        1.22        7.28      1.50 o
  -7   3  12     1602.24     1734.74     31.47 o
  -5   3  12     6738.71     7033.50    114.40 o
  -3   3  12     4297.33     4557.46     74.77 o
  -1   3  12     1564.76     1697.52     30.95 o
   1   3  12     2416.58     2474.72     38.86 o
   3   3  12      468.41      544.65      9.35 o
   5   3  12      504.03      531.63      8.40 o
   7   3  12      378.96      416.97      7.26 o
   9   3  12      140.38      143.75      3.67 o
  11   3  12       97.25      101.59      3.25 o
  13   3  12      408.87      400.18      8.01 o
  15   3  12      157.22      167.89      5.45 o
 -18   4  12        2.32        2.60      1.54 o
 -16   4  12      243.90      217.03      5.83 o
 -14   4  12       83.05       98.88      3.93 o
 -12   4  12      750.91      758.63     16.04 o
 -10   4  12        1.79        8.15      1.97 o
  -8   4  12      320.25      374.63      9.95 o
  -6   4  12       32.59       50.98      3.01 o
  -4   4  12      493.05      533.57     11.16 o
  -2   4  12       36.42       66.30      3.39 o
   0   4  12        0.87        9.24      3.05 o
   2   4  12       33.62       34.36      2.40 o
   4   4  12       29.71       32.59      1.99 o
   6   4  12       21.02       19.91      1.71 o
   8   4  12       95.13       77.44      3.00 o
  10   4  12       68.87       67.41      3.05 o
  12   4  12      693.83      644.40     17.24 o
  14   4  12       98.77       77.28      5.66 o
 -17   5  12      260.04      221.64      6.59 o
 -15   5  12       79.25       85.39      3.64 o
 -13   5  12       29.29       35.32      2.53 o
 -11   5  12      193.88      191.29      6.04 o
  -9   5  12       55.97       66.55      3.68 o
  -7   5  12      276.81      272.91      8.70 o
  -5   5  12       90.77       81.85      3.84 o
  -3   5  12     2420.95     2462.61     43.92 o
  -1   5  12     3017.69     3270.05     57.56 o
   1   5  12      781.19      957.02     18.53 o
   3   5  12       54.40       71.00      2.80 o
   5   5  12      758.91      846.35     13.70 o
   7   5  12      507.44      485.06      8.96 o
   9   5  12        3.14        6.52      1.75 o
  11   5  12      518.62      460.35     14.80 o
 -14   6  12       54.13       43.61      5.75 o
 -12   6  12      294.79      259.23      8.70 o
 -10   6  12       14.82       16.13      2.42 o
  -8   6  12       48.78       35.10      3.43 o
  -6   6  12      158.85      148.74      5.66 o
  -4   6  12       52.14       60.51      3.42 o
  -2   6  12      487.64      546.57     13.22 o
   0   6  12       29.04       30.17      2.50 o
   2   6  12        2.58        2.61      1.59 o
   4   6  12       60.63       50.98      2.86 o
   6   6  12       63.46       48.55      2.82 o
   8   6  12       13.08       13.53      4.06 o
  -3   7  12      127.17      122.83      6.64 o
  -1   7  12      397.03      410.75     28.40 o
   1   7  12      965.84      806.13     40.58 o
 -21   1  13      377.61      342.32      8.27 o
 -19   1  13       20.76       27.54      2.25 o
 -17   1  13       31.62       31.41      2.55 o
 -15   1  13       31.72       14.20      1.75 o
 -13   1  13        1.61        1.80      1.88 o
 -11   1  13        4.73        3.16      1.47 o
  -9   1  13      201.47      230.13      5.40 o
  -7   1  13      312.60      334.33      7.50 o
  -5   1  13     1730.48     1728.72     24.97 o
  -3   1  13      477.74      464.33      7.61 o
  -1   1  13      978.54      981.99     14.71 o
   1   1  13     1378.46     1334.78     16.69 o
   3   1  13        3.13       11.04      1.15 o
   5   1  13      651.48      678.23      9.41 o
   7   1  13     1002.70     1096.62     15.60 o
   9   1  13      324.08      367.64      6.57 o
  11   1  13      506.33      557.27     10.09 o
  13   1  13      717.16      745.87     13.59 o
  15   1  13      190.58      188.95      4.92 o
 -22   2  13       30.91       26.59      5.41 o
 -20   2  13      348.15      370.50     11.89 o
 -18   2  13      646.12      629.59     13.25 o
 -16   2  13      436.47      404.38      8.58 o
 -14   2  13      135.97      100.93      3.90 o
 -12   2  13      176.20      165.13      4.24 o
 -10   2  13      164.07      146.67      3.85 o
  -8   2  13       95.91      112.95      3.59 o
  -6   2  13     4891.86     5024.56     70.37 o
  -4   2  13     1316.40     1420.15     20.89 o
  -2   2  13       47.14       54.99      2.17 o
   0   2  13      668.24      725.38     11.81 o
   2   2  13       84.14      121.94      5.09 o
   4   2  13       26.82       36.69      1.58 o
   6   2  13      383.01      353.76      5.81 o
   8   2  13      179.10      182.11      5.12 o
  10   2  13      505.10      559.54      9.59 o
  12   2  13     1302.89     1361.65     23.23 o
  14   2  13     1243.59     1235.45     32.58 o
  16   2  13      106.14      109.66      4.94 o
 -19   3  13      304.16      271.43     10.19 o
 -17   3  13      408.56      377.48      8.98 o
 -15   3  13      255.44      236.38      6.50 o
 -13   3  13      308.46      368.42      7.85 o
 -11   3  13     1378.37     1458.11     25.28 o
  -9   3  13      433.66      484.87     10.29 o
  -7   3  13      644.77      672.60     12.57 o
  -5   3  13      271.38      308.01      6.42 o
  -3   3  13     1674.90     1879.45     30.12 o
  -1   3  13      608.01      741.61     13.79 o
   1   3  13        1.34        9.11      1.63 o
   3   3  13      396.54      397.22      8.14 o
   5   3  13      423.10      463.16      8.75 o
   7   3  13        8.07       16.04      1.52 o
   9   3  13      641.05      631.41     10.57 o
  11   3  13      321.32      301.22      6.60 o
  13   3  13        0.94        3.21      1.15 o
  15   3  13      131.16      119.03      9.47 o
 -18   4  13       11.73       14.67      1.71 o
 -16   4  13        3.17        3.85      1.71 o
 -14   4  13        2.72       12.29      1.78 o
 -12   4  13      341.14      319.34      7.99 o
 -10   4  13      349.68      370.50      9.01 o
  -8   4  13     5691.01     5754.89    107.64 o
  -6   4  13     3013.49     3165.74     60.25 o
  -4   4  13     6048.41     6244.53    108.66 o
  -2   4  13     2744.47     2923.59     55.79 o
   0   4  13      902.22     1023.88     19.58 o
   2   4  13        9.46        3.29      1.36 o
   4   4  13      490.56      550.54      9.64 o
   6   4  13      219.38      242.24      5.43 o
   8   4  13       10.42       18.22      1.73 o
  10   4  13      103.77      108.66      3.38 o
  12   4  13      685.18      615.96     25.71 o
 -15   5  13       71.11       60.75      3.06 o
 -13   5  13       67.90       68.69      3.36 o
 -11   5  13       40.80       41.25      2.75 o
  -9   5  13       23.64       27.40      2.67 o
  -7   5  13      438.39      457.69     11.66 o
  -5   5  13      234.81      254.57      6.98 o
  -3   5  13     1041.96     1089.05     20.61 o
  -1   5  13       70.37       84.39      3.42 o
   1   5  13       14.57        9.15      1.52 o
   3   5  13       77.71       62.22      2.63 o
   5   5  13       37.40       39.56      2.03 o
   7   5  13        1.76        4.61      1.29 o
   9   5  13        2.75        3.60      1.50 o
 -12   6  13       34.99       33.00      2.44 o
 -10   6  13      130.67      118.55      4.20 o
  -8   6  13      118.12      126.17      4.69 o
  -6   6  13     1152.72     1156.03     26.07 o
  -4   6  13      310.15      333.29      8.80 o
  -2   6  13      540.07      510.83     10.46 o
   0   6  13      832.93      802.97     15.33 o
   2   6  13      426.33      408.92      9.65 o
   4   6  13        0.80        2.84      1.47 o
   6   6  13       27.41       21.87      5.07 o
 -22   0  14      199.90      170.42     12.85 o
 -20   0  14       13.36       16.95      2.68 o
 -18   0  14     1343.15     1350.71     39.81 o
 -16   0  14       27.59        9.31      4.90 o
 -14   0  14     1514.02     1578.96     46.06 o
 -12   0  14       25.58       41.24      4.78 o
 -10   0  14      631.44      579.45     18.59 o
  -8   0  14       33.77       73.36     10.44 o
  -6   0  14     8570.77     9151.67    246.51 o
  -4   0  14     1221.62     1358.74     29.61 o
  -2   0  14      286.00      308.90      7.56 o
   0   0  14     1214.43     1089.34     17.69 o
   2   0  14       26.57       25.93      2.60 o
   4   0  14     2526.03     2552.35     42.10 o
   6   0  14     5976.45     6596.55    113.23 o
   8   0  14     1958.65     2025.15     38.80 o
  10   0  14     1236.87     1215.45     39.49 o
  12   0  14      321.27      342.08     10.06 o
  14   0  14       48.33       44.60      3.63 o
  16   0  14        3.34        4.73      4.06 o
 -21   1  14      108.03      114.87      4.20 o
 -19   1  14        1.11        3.75      1.73 o
 -17   1  14      120.59      105.74      4.03 o
 -15   1  14      540.45      495.92     11.02 o
 -13   1  14       38.80       32.26      2.36 o
 -11   1  14      118.04      145.16      4.53 o
  -9   1  14     1911.22     2139.86     38.91 o
  -7   1  14     5270.84     5506.63     85.48 o
  -5   1  14      109.61      104.17      3.96 o
  -3   1  14       79.45       89.43      4.14 o
  -1   1  14      903.35     1016.38     15.28 o
   1   1  14       31.07       44.48      2.72 o
   3   1  14     1302.94     1344.03     17.36 o
   5   1  14       78.75       80.16      2.30 o
   7   1  14     2086.52     2224.01     30.13 o
   9   1  14       29.17       30.34      1.77 o
  11   1  14      877.66      904.64     15.11 o
  13   1  14      826.72      888.88     15.68 o
  15   1  14      158.16      159.14      5.14 o
 -20   2  14      329.14      305.86     12.69 o
 -18   2  14       96.92      117.76      4.44 o
 -16   2  14     2839.50     2931.53     63.29 o
 -14   2  14       74.63      114.03      3.98 o
 -12   2  14      894.86      911.01     16.49 o
 -10   2  14      567.29      632.14     12.02 o
  -8   2  14     4926.08     5087.73     74.88 o
  -6   2  14       29.54       23.08      1.72 o
  -4   2  14     7259.83     7578.47    100.68 o
  -2   2  14      224.33      199.21      4.18 o
   0   2  14     1567.89     1611.51     23.51 o
   2   2  14     1351.59     1463.98     22.49 o
   4   2  14      767.77      751.87     10.80 o
   6   2  14      625.34      579.00      8.95 o
   8   2  14     1548.02     1559.14     23.70 o
  10   2  14      706.40      711.19     11.62 o
  12   2  14      363.35      321.63      7.17 o
  14   2  14      682.37      614.54     14.02 o
 -19   3  14      142.32      107.23      4.52 o
 -17   3  14       29.22       22.96      2.20 o
 -15   3  14      349.31      378.01      9.07 o
 -13   3  14      401.55      467.03     10.06 o
 -11   3  14     1769.18     1778.18     30.41 o
  -9   3  14     6022.39     6348.03    110.59 o
  -7   3  14      324.77      353.31      7.52 o
  -5   3  14     2215.83     2447.23     38.78 o
  -3   3  14      344.54      435.59      8.86 o
  -1   3  14       14.05       20.74      1.70 o
   1   3  14      236.43      245.59      5.14 o
   3   3  14       53.22       50.05      3.29 o
   5   3  14        8.63       13.42      1.55 o
   7   3  14      126.29      146.04      3.92 o
   9   3  14      496.17      520.85      9.45 o
  11   3  14     1230.76     1249.85     21.20 o
  13   3  14     1033.79      860.67     25.40 o
 -18   4  14       11.24       11.50      2.75 o
 -16   4  14       92.18       94.66      4.60 o
 -14   4  14      568.73      523.09     11.44 o
 -12   4  14      204.97      217.13      6.06 o
 -10   4  14      326.43      369.64      9.06 o
  -8   4  14      362.13      352.11      8.64 o
  -6   4  14      436.45      476.90      9.58 o
  -4   4  14      533.23      613.87     12.62 o
  -2   4  14      859.61     1005.48     19.36 o
   0   4  14       27.69       30.48      2.17 o
   2   4  14      254.11      241.42      5.68 o
   4   4  14      157.06      162.07      4.39 o
   6   4  14        0.24        2.42      1.46 o
   8   4  14       18.05       25.55      1.79 o
  10   4  14       69.92       56.49      2.70 o
  12   4  14       91.09       77.77      6.76 o
 -15   5  14        5.65        5.53      1.58 o
 -13   5  14      256.01      275.30      7.36 o
 -11   5  14      545.50      557.70     13.18 o
  -9   5  14     1095.39     1078.35     23.81 o
  -7   5  14     1729.74     1695.91     33.15 o
  -5   5  14      104.52      130.24      3.96 o
  -3   5  14      143.02      181.52      4.70 o
  -1   5  14      246.70      325.76      7.06 o
   1   5  14       66.48       67.58      3.04 o
   3   5  14       15.67       10.58      1.47 o
   5   5  14        2.78        2.10      1.44 o
   7   5  14      716.87      619.68     12.65 o
   9   5  14      568.38      507.21     25.70 o
 -10   6  14       11.35        8.08      1.58 o
  -8   6  14        0.85        2.20      1.61 o
  -6   6  14      506.34      478.88     12.75 o
  -4   6  14       14.64       21.31      1.62 o
  -2   6  14      632.28      548.21     21.28 o
   0   6  14      561.42      541.97     10.64 o
   2   6  14      190.16      148.49      5.58 o
   4   6  14        0.24        2.81      3.08 o
 -19   1  15      718.01      677.59     22.94 o
 -17   1  15      427.08      503.84     13.11 o
 -15   1  15      742.86      884.17     19.18 o
 -13   1  15     1036.37     1132.47     22.00 o
 -11   1  15      768.86      777.77     17.06 o
  -9   1  15     1756.91     1834.23     36.93 o
  -7   1  15     3380.64     3540.96     55.69 o
  -5   1  15     2407.70     2463.80     41.68 o
  -3   1  15      933.66     1011.30     16.20 o
  -1   1  15     2372.75     2489.23     34.02 o
   1   1  15     6452.86     6678.59     85.02 o
   3   1  15     3982.67     4197.16     53.63 o
   5   1  15      945.02      989.94     13.73 o
   7   1  15       76.47       76.59      2.55 o
   9   1  15      789.45      764.43     11.72 o
  11   1  15      883.93      853.47     16.31 o
  13   1  15      173.97      163.92      4.33 o
 -20   2  15       77.60       77.10      6.76 o
 -18   2  15      217.68      223.19      7.94 o
 -16   2  15      255.63      261.11      9.01 o
 -14   2  15      125.55      147.38      5.67 o
 -12   2  15     1219.87     1179.73     22.40 o
 -10   2  15       27.93       39.58      2.70 o
  -8   2  15      869.44      962.15     15.52 o
  -6   2  15       27.85       25.73      1.74 o
  -4   2  15     1362.17     1467.36     21.64 o
  -2   2  15      312.14      385.69      7.25 o
   0   2  15     1603.71     1664.34     24.31 o
   2   2  15      339.64      366.61      6.87 o
   4   2  15      683.91      640.40     10.27 o
   6   2  15       72.35       85.25      3.06 o
   8   2  15      450.58      451.83      8.00 o
  10   2  15      478.91      482.74      8.83 o
  12   2  15       50.24       58.03      2.44 o
 -17   3  15     1213.98     1093.63     28.94 o
 -15   3  15      449.86      414.59      9.67 o
 -13   3  15      175.94      189.71      5.14 o
 -11   3  15     1216.08     1268.38     22.15 o
  -9   3  15      895.32      958.62     18.37 o
  -7   3  15       18.92       29.93      2.16 o
  -5   3  15     1149.30     1132.74     18.94 o
  -3   3  15      765.38      805.61     13.95 o
  -1   3  15     1264.12     1347.87     20.89 o
   1   3  15      147.77      167.37      4.07 o
   3   3  15      331.28      349.78      7.45 o
   5   3  15     1143.47     1129.35     18.62 o
   7   3  15     3134.65     2975.45     48.88 o
   9   3  15      255.38      252.80      5.64 o
  11   3  15       89.29       89.51      3.34 o
 -16   4  15      310.32      296.75     11.03 o
 -14   4  15      690.76      635.12     14.79 o
 -12   4  15       74.88       82.31      3.46 o
 -10   4  15     2468.00     2510.92     47.94 o
  -8   4  15       12.65       15.92      2.06 o
  -6   4  15        1.37        7.42      2.39 o
  -4   4  15       34.27       49.00      4.43 o
  -2   4  15       30.62       30.90      2.21 o
   0   4  15     2235.45     2288.19     38.27 o
   2   4  15      289.61      283.32      6.32 o
   4   4  15       41.78       39.02      2.60 o
   6   4  15     1450.81     1429.87     25.93 o
   8   4  15      664.97      659.51     13.88 o
  10   4  15      222.95      209.88      7.54 o
 -13   5  15      282.50      245.82      7.43 o
 -11   5  15       11.24       11.35      1.71 o
  -9   5  15       62.81       53.81      2.96 o
  -7   5  15        0.31        3.27      1.52 o
  -5   5  15      138.84      127.28      3.83 o
  -3   5  15      823.03      807.45     14.54 o
  -1   5  15     1447.87     1488.90     25.29 o
   1   5  15      265.67      279.25      6.11 o
   3   5  15        0.15        1.71      1.27 o
   5   5  15       51.84       46.29      2.74 o
   7   5  15       97.93       87.92      7.44 o
  -8   6  15      197.33      180.55      6.64 o
  -6   6  15      298.79      269.11     12.76 o
  -4   6  15       83.86       72.84      3.14 o
  -2   6  15       14.92       13.79      1.56 o
   0   6  15       54.46       46.68      2.93 o
 -20   0  16      972.52      986.70     51.40 o
 -18   0  16      826.23      858.62     31.79 o
 -16   0  16      273.04      323.87     15.06 o
 -14   0  16     3663.28     3922.00    133.86 o
 -12   0  16      568.14      569.91     23.16 o
 -10   0  16     1456.52     1692.97     60.23 o
  -8   0  16        3.89        7.03      2.85 o
  -6   0  16     6142.49     6757.59    183.97 o
  -4   0  16    12151.52    12799.46    298.75 o
  -2   0  16       48.57       53.86      3.28 o
   0   0  16     2570.94     2690.03     61.16 o
   2   0  16     3382.38     3415.55     64.84 o
   4   0  16     1234.72     1167.79     23.38 o
   6   0  16      944.78      943.89     20.95 o
   8   0  16      946.57      899.04     20.00 o
  10   0  16      546.89      495.34     14.45 o
  12   0  16       96.36       88.00      4.92 o
 -19   1  16       52.14       49.93      3.76 o
 -17   1  16      106.16      121.35      5.39 o
 -15   1  16      101.07       78.16      4.09 o
 -13   1  16     1216.74     1202.85     27.56 o
 -11   1  16      121.82      127.46      5.26 o
  -9   1  16      239.06      216.31      6.39 o
  -7   1  16     2129.34     2210.76     35.48 o
  -5   1  16      824.37      903.27     16.62 o
  -3   1  16     1438.21     1631.14     25.15 o
  -1   1  16      804.49      963.55     14.83 o
   1   1  16      813.26      800.70     11.41 o
   3   1  16     1217.15     1051.04     14.49 o
   5   1  16      797.83      719.43     10.75 o
   7   1  16        6.12        8.69      1.82 o
   9   1  16      179.82      172.17      3.90 o
  11   1  16      228.14      219.20      5.14 o
  13   1  16       12.42       13.46      2.06 o
 -18   2  16      160.10      170.00      8.00 o
 -16   2  16      552.40      526.83     14.87 o
 -14   2  16        2.31       10.59      3.63 o
 -12   2  16     1443.84     1515.08     34.65 o
 -10   2  16      686.00      635.62     12.97 o
  -8   2  16      794.35      780.69     13.62 o
  -6   2  16     7785.16     8174.51    119.54 o
  -4   2  16      395.17      431.69      7.50 o
  -2   2  16     8429.95     8765.04    121.33 o
   0   2  16     1830.73     1830.54     26.56 o
   2   2  16      571.80      556.28      9.56 o
   4   2  16      244.62      268.90      5.45 o
   6   2  16     2914.38     2831.46     46.64 o
   8   2  16       22.65       33.61      1.95 o
  10   2  16      290.78      289.28      6.45 o
  12   2  16       91.78       83.02      3.70 o
 -17   3  16      578.40      503.64     43.96 o
 -15   3  16      560.28      532.51     14.85 o
 -13   3  16      521.79      510.78     10.53 o
 -11   3  16        8.83       25.74      4.34 o
  -9   3  16       11.87       18.77      3.32 o
  -7   3  16      887.54      920.14     15.50 o
  -5   3  16       99.63      111.10      3.57 o
  -3   3  16      233.89      253.71      5.37 o
  -1   3  16     2763.25     2961.06     43.80 o
   1   3  16     1340.04     1394.28     22.64 o
   3   3  16       29.52       24.78      2.01 o
   5   3  16     1237.71     1183.77     21.88 o
   7   3  16      122.46      130.49      3.69 o
   9   3  16       17.42       16.65      1.40 o
 -14   4  16      381.53      328.58     43.96 o
 -12   4  16       39.90       45.12      2.78 o
 -10   4  16       29.35       32.13      2.43 o
  -8   4  16      128.97      144.08      4.23 o
  -6   4  16     1581.91     1548.70     27.97 o
  -4   4  16      991.07     1023.56     18.09 o
  -2   4  16      399.31      403.08      8.37 o
   0   4  16       31.57       35.57      2.50 o
   2   4  16       27.99       39.17      2.20 o
   4   4  16      562.15      530.64     10.64 o
   6   4  16       40.72       49.78      3.84 o
   8   4  16      509.66      428.78     11.24 o
 -11   5  16       16.75       13.04      1.84 o
  -9   5  16      263.29      231.28      5.28 o
  -7   5  16       23.80       18.23      1.95 o
  -5   5  16       39.89       35.94      2.67 o
  -3   5  16      414.68      413.69      8.08 o
  -1   5  16      325.67      342.02      7.41 o
   1   5  16      543.31      498.90      9.31 o
   3   5  16      441.93      371.63     10.45 o
   5   5  16        2.16        0.00      2.37 o
 -19   1  17      294.77      268.48     16.91 o
 -17   1  17       84.98       81.61      6.31 o
 -15   1  17      244.04      233.05      7.19 o
 -13   1  17      111.87      103.41      4.63 o
 -11   1  17      475.68      467.18     12.27 o
  -9   1  17       15.62       24.47      2.50 o
  -7   1  17      533.92      602.51     13.61 o
  -5   1  17     5059.93     5175.00     85.69 o
  -3   1  17     2676.63     2763.21     41.50 o
  -1   1  17      243.02      266.34      5.28 o
   1   1  17       37.57       41.68      2.27 o
   3   1  17        6.35        6.85      1.23 o
   5   1  17        8.45       14.18      1.35 o
   7   1  17       57.83       66.09      2.40 o
   9   1  17       18.99       17.63      1.55 o
  11   1  17       39.06       27.61      2.30 o
 -18   2  17      163.49      142.90     21.30 o
 -16   2  17       40.39       41.85      3.29 o
 -14   2  17        0.93        7.18      2.48 o
 -12   2  17      842.14      885.06     20.67 o
 -10   2  17     1059.07     1091.34     20.80 o
  -8   2  17       19.73       24.77      2.15 o
  -6   2  17       53.25       62.68      2.75 o
  -4   2  17       13.54       20.37      1.92 o
  -2   2  17      300.94      280.35      5.50 o
   0   2  17      504.08      507.74      8.87 o
   2   2  17      971.98      952.99     15.18 o
   4   2  17      124.80      126.71      3.88 o
   6   2  17      425.18      398.76      7.93 o
   8   2  17        1.35        1.69      1.15 o
  10   2  17       59.96       56.77      3.03 o
 -15   3  17        2.17        2.09      2.75 o
 -13   3  17       54.88       47.41      2.81 o
 -11   3  17      589.09      562.94     13.27 o
  -9   3  17      533.70      506.10     11.26 o
  -7   3  17      854.90      850.29     15.37 o
  -5   3  17      517.61      469.04      8.74 o
  -3   3  17      123.66      124.07      3.60 o
  -1   3  17     1364.09     1357.33     22.01 o
   1   3  17      121.25      112.67      3.35 o
   3   3  17       66.98       70.32      2.81 o
   5   3  17      305.03      330.05      7.71 o
   7   3  17       61.79       66.67      3.01 o
   9   3  17       10.53        2.03      2.71 o
 -14   4  17      537.68      469.34     25.70 o
 -12   4  17       44.03       46.92      2.80 o
 -10   4  17       30.64       39.00      3.47 o
  -8   4  17     1825.21     1746.32     36.80 o
  -6   4  17      669.32      641.03     12.50 o
  -4   4  17     1264.88     1150.33     19.82 o
  -2   4  17     1362.31     1320.00     22.59 o
   0   4  17     1078.75     1046.26     18.18 o
   2   4  17       25.68       22.62      1.64 o
   4   4  17       46.28       39.95      2.13 o
   6   4  17        0.55        6.44      1.31 o
  -9   5  17       87.65       86.14      5.00 o
  -7   5  17      324.85      284.14      7.58 o
  -5   5  17        3.87        5.81      1.53 o
  -3   5  17      457.52      410.26      9.01 o
  -1   5  17      488.34      409.68     10.46 o
   1   5  17      155.16      135.88      3.70 o
 -18   0  18        5.13        4.06      3.38 o
 -16   0  18       95.40       98.97      7.40 o
 -14   0  18      643.64      747.34     28.68 o
 -12   0  18      435.17      488.55     20.08 o
 -10   0  18      524.13      545.30     22.23 o
  -8   0  18      721.21      743.56     28.45 o
  -6   0  18      507.80      515.99     17.05 o
  -4   0  18     2009.38     2084.57     58.94 o
  -2   0  18      383.32      376.80     11.56 o
   0   0  18       60.03       70.70      4.65 o
   2   0  18       75.85       60.40      3.77 o
   4   0  18       43.49       44.90      2.79 o
   6   0  18      399.82      343.80      9.78 o
   8   0  18       21.61       11.09      2.34 o
 -17   1  18       14.06       11.95      2.34 o
 -15   1  18        7.22       12.49      2.33 o
 -13   1  18        7.33       11.74      2.45 o
 -11   1  18       72.17       86.61      4.11 o
  -9   1  18       32.18       33.14      2.91 o
  -7   1  18      423.34      438.66     13.86 o
  -5   1  18      227.42      229.13      5.35 o
  -3   1  18      532.12      549.95     10.12 o
  -1   1  18        2.06       13.66      1.79 o
   1   1  18       93.39       88.31      3.02 o
   3   1  18        6.91        9.72      1.61 o
   5   1  18      742.23      637.69     13.79 o
   7   1  18      115.48       84.75      2.98 o
   9   1  18       25.85       17.78      2.34 o
 -16   2  18       92.87       97.85      9.13 o
 -14   2  18       24.49       33.66      3.33 o
 -12   2  18      561.43      612.94     16.65 o
 -10   2  18      880.58      849.39     19.89 o
  -8   2  18      464.09      441.05     10.18 o
  -6   2  18      556.14      528.87      9.70 o
  -4   2  18      196.97      224.89      4.83 o
  -2   2  18      391.71      372.70      7.24 o
   0   2  18      263.65      243.16      5.37 o
   2   2  18      167.41      158.46      3.99 o
   4   2  18      346.59      300.07      6.75 o
   6   2  18        1.81        2.19      1.47 o
   8   2  18      505.99      384.23     12.36 o
 -13   3  18      416.96      380.54     19.49 o
 -11   3  18       17.96       19.03      2.07 o
  -9   3  18      119.78      120.93      4.05 o
  -7   3  18      686.50      662.69     14.11 o
  -5   3  18     1567.48     1531.17     26.07 o
  -3   3  18      512.40      504.07      9.75 o
  -1   3  18      331.12      302.41      6.04 o
   1   3  18       22.30       20.09      1.92 o
   3   3  18      945.70      889.44     17.95 o
   5   3  18      386.05      391.56     10.47 o
   7   3  18     1287.13     1093.55     52.75 o
 -10   4  18        9.34       18.20      1.93 o
  -8   4  18       77.85       77.59      3.31 o
  -6   4  18      231.43      211.26      5.64 o
  -4   4  18      177.47      162.20      4.73 o
  -2   4  18        6.08       12.22      1.45 o
   0   4  18      220.77      193.17      4.49 o
   2   4  18       43.21       42.11      2.56 o
   4   4  18       77.39       64.25      6.09 o
 -15   1  19      777.17      763.01     28.20 o
 -13   1  19      847.37      844.44     25.23 o
 -11   1  19      671.52      651.71     17.57 o
  -9   1  19      383.22      354.30      9.55 o
  -7   1  19       57.64       54.27      2.73 o
  -5   1  19        2.45        7.97      1.47 o
  -3   1  19      293.14      275.64      5.84 o
  -1   1  19      161.41      159.72      5.02 o
   1   1  19      639.69      596.38     11.76 o
   3   1  19     1520.45     1367.96     32.66 o
   5   1  19      948.58      877.31     19.32 o
   7   1  19      211.92      194.65      8.36 o
 -14   2  19      417.21      374.22     15.30 o
 -12   2  19       14.05        9.55      2.27 o
 -10   2  19      115.90      114.51      6.15 o
  -8   2  19      467.54      444.65     20.66 o
  -6   2  19     1168.41     1074.80     21.72 o
  -4   2  19      324.52      307.89      6.22 o
  -2   2  19       72.66       65.49      2.78 o
   0   2  19       96.66       84.87      3.31 o
   2   2  19      250.11      232.28      5.57 o
   4   2  19      229.66      215.60      5.64 o
   6   2  19       45.72       49.39      3.12 o
 -11   3  19       16.17       28.65      2.98 o
  -9   3  19        3.77        4.57      1.43 o
  -7   3  19        1.39        5.36      1.82 o
  -5   3  19       73.22       70.94      2.64 o
  -3   3  19        9.54       11.47      1.51 o
  -1   3  19      645.22      547.93     11.72 o
   1   3  19      316.42      258.53      7.89 o
   3   3  19       17.66       19.01      2.38 o
  -8   4  19       87.29       57.48      6.09 o
  -6   4  19       54.50       50.40      5.98 o
  -4   4  19      121.55      110.16      4.22 o
  -2   4  19        5.84        2.37      1.73 o
 -14   0  20      906.94      775.70     40.58 o
 -12   0  20        2.63        7.07      4.06 o
 -10   0  20       13.42       17.58      3.56 o
  -8   0  20       47.78       54.77     10.48 o
  -6   0  20       28.11       26.16      3.77 o
  -4   0  20      765.29      726.92     22.26 o
  -2   0  20      397.40      374.59     15.54 o
   0   0  20     1555.50     1593.18     54.75 o
   4   0  20      212.57      221.14     14.20 o
 -13   1  20       77.80       61.20      4.02 o
 -11   1  20       12.74       14.81      3.49 o
  -9   1  20      504.22      452.96     13.91 o
  -7   1  20      186.20      155.03      4.72 o
  -5   1  20       21.06       18.12      1.78 o
  -3   1  20       45.33       52.21      3.06 o
  -1   1  20      103.27      105.88      5.71 o
   1   1  20      381.79      346.39     11.83 o
   3   1  20        6.19       11.09      2.23 o
 -10   2  20       39.27       50.73      2.95 o
  -8   2  20      325.63      291.72      8.86 o
  -6   2  20      172.81      144.27      3.99 o
  -4   2  20      184.22      156.96      4.46 o
  -2   2  20     1581.25     1399.78     23.68 o
   0   2  20     1043.14      889.85     18.53 o
   2   2  20      194.00      182.13      6.09 o
  -7   3  20       13.80       16.34      2.87 o
  -5   3  20        7.06        7.21      3.93 o
  -3   3  20      172.52      137.86      5.59 o
  -1   3  20     1388.32     1185.52     56.81 o
  -9   1  21       69.04       57.82      4.30 o
  -7   1  21      150.71      135.45      6.92 o
  -5   1  21      571.60      497.36     15.23 o
  -3   1  21     1418.11     1259.96     30.77 o
  -1   1  21     1372.48     1158.78     32.80 o
 
